# Supplementary material for: 5,17-Dibromo-26,28-bis­[(meth­oxy­carbon­yl)meth­oxy]-25,27-diprop­oxy-2,8,14,20-tetra­thia­calix[4]arene
Source: Acta Crystallogr Sect E Struct Rep Online. 2012 Apr 13;68(Pt 5):o1353–4. doi: 10.1107/S1600536812014559 (PMC3344486; doi:10.1107/S1600536812014559)
Supplement: Supplementary file 1 [file e-68-o1353-sup1.cif]

##############################################################################
#                                                                            #
# This CIF contains the data in a paper accepted for publication in          #
# Acta Crystallographica Section E. It conforms to the requirements of       #
# Notes for Authors for Acta Crystallographica Section E, and has been       #
# peer reviewed under the auspices of the IUCr Commission on Journals.       #
#                                                                            #
# Full details of the Crystallographic Information File format               #
# are given in the paper "The Crystallographic Information File (CIF):       #
# a New Standard Archive File for Crystallography" by S. R. Hall, F. H.      #
# Allen and I. D. Brown [Acta Cryst. (1991), A47, 655-685].                  #
#                                                                            #
# The current version of the core CIF dictionary is obtainable from          #
# ftp://ftp.iucr.org/pub/cif_core.dic.                                       #
#                                                                            #
# Software is freely available for graphical display of the structure(s)     #
# in this CIF. For information consult the CIF software page                 #
# http://www.iucr.org/resources/cif/software.                                #
#                                                                            #
# This file may be used for bona fide research purposes within the           #
# scientific community so long as proper attribution is given to the journal # 
# article from which it was obtained.                                        #
#                                                                            #
##############################################################################
data_I
_audit_creation_method     SHELXL-97
_chemical_name_systematic
;
5,17-Dibromo-26,28-bis[(methoxycarbonyl)methoxy]-25,27-dipropoxy-2,8,14,20-
tetrathiacalix[4]arene
;
_chemical_name_common     ?
_chemical_formula_moiety     'C36 H34 Br2 O8 S4'
_chemical_formula_sum     'C36 H34 Br2 O8 S4'
_chemical_formula_iupac     'C36 H34 Br2 O8 S4'
_chemical_formula_weight     882.69
_chemical_melting_point     ?
_symmetry_cell_setting     monoclinic
_symmetry_space_group_name_H-M     'P 21/c'
loop_
    _symmetry_equiv_pos_as_xyz
    'x, y, z'
    '-x, y+1/2, -z+1/2'
    '-x, -y, -z'
    'x, -y-1/2, z-1/2'
_cell_length_a     16.024(3)
_cell_length_b     14.808(3)
_cell_length_c     15.872(3)
_cell_angle_alpha     90.00
_cell_angle_beta     100.065(3)
_cell_angle_gamma     90.00
_cell_volume     3708.3(12)
_cell_formula_units_Z     4
_cell_measurement_reflns_used     4762
_cell_measurement_theta_min     2.408
_cell_measurement_theta_max     24.535
_cell_measurement_temperature     173(2)
_exptl_crystal_description     block
_exptl_crystal_colour     colourless
_exptl_crystal_size_max     0.38
_exptl_crystal_size_mid     0.18
_exptl_crystal_size_min     0.13
_exptl_crystal_density_diffrn     1.581
_exptl_crystal_density_meas     ?
_exptl_crystal_density_method     'not measured'
_exptl_crystal_F_000     1792
_exptl_absorpt_coefficient_mu     2.462
_exptl_absorpt_correction_type     multi-scan
_exptl_absorpt_process_details     '(SADABS; Bruker, 1999)'
_exptl_absorpt_correction_T_min     0.4547
_exptl_absorpt_correction_T_max     0.7402
_exptl_special_details
;
;
_diffrn_ambient_temperature     173(2)
_diffrn_radiation_type     MoK\a
_diffrn_radiation_wavelength     0.71073
_diffrn_radiation_source     'fine-focus sealed tube'
_diffrn_radiation_monochromator     graphite
_diffrn_measurement_device_type     'Bruker SMART CCD area-detector'
_diffrn_measurement_method     'phi and omega scans'
_diffrn_detector_area_resol_mean     ?
_diffrn_reflns_number     19322
_diffrn_reflns_av_R_equivalents     0.0597
_diffrn_reflns_av_sigmaI/netI     0.0727
_diffrn_reflns_theta_min     1.89
_diffrn_reflns_theta_max     25.60
_diffrn_reflns_theta_full     25.60
_diffrn_measured_fraction_theta_max     1.000
_diffrn_measured_fraction_theta_full     1.000
_diffrn_reflns_limit_h_min     -19
_diffrn_reflns_limit_h_max     10
_diffrn_reflns_limit_k_min     -18
_diffrn_reflns_limit_k_max     17
_diffrn_reflns_limit_l_min     -17
_diffrn_reflns_limit_l_max     19
_diffrn_standards_number     ?
_diffrn_standards_interval_count     ?
_diffrn_standards_interval_time     ?
_diffrn_standards_decay_%     ?
_refine_special_details
;
Refinement of <i>F</i>^2^ against ALL reflections. The weighted <i>R</i>-factor
<i>wR</i> and goodness of fit <i>S</i> are based on <i>F</i>^2^, conventional
<i>R</i>-factors <i>R</i> are based on <i>F</i>, with <i>F</i> set to zero for
negative <i>F</i>^2^. The threshold expression of <i>F</i>^2^ >
\s(<i>F</i>^2^) is used only for calculating <i>R</i>-factors(gt) <i>etc</i>.
and is not relevant to the choice of reflections for refinement.
<i>R</i>-factors based on <i>F</i>^2^ are statistically about twice as large
as those based on <i>F</i>, and <i>R</i>- factors based on ALL data will be
even larger.
;
_reflns_number_total     6989
_reflns_number_gt     4908
_reflns_threshold_expression     I>2sigma(I)
_refine_ls_structure_factor_coef     Fsqd
_refine_ls_matrix_type     full
_refine_ls_R_factor_all     0.0651
_refine_ls_R_factor_gt     0.0415
_refine_ls_wR_factor_gt     0.0846
_refine_ls_wR_factor_ref     0.0909
_refine_ls_goodness_of_fit_ref     0.927
_refine_ls_restrained_S_all     0.927
_refine_ls_number_reflns     6989
_refine_ls_number_parameters     455
_refine_ls_number_restraints     0
_refine_ls_hydrogen_treatment     constr
_refine_ls_weighting_scheme     calc
_refine_ls_weighting_details
         'calc w=1/[\s^2^(Fo^2^)+(0.0393P)^2^+0.0000P] where P=(Fo^2^+2Fc^2^)/3'
_atom_sites_solution_hydrogens     geom
_atom_sites_solution_primary     direct
_atom_sites_solution_secondary     difmap
_refine_ls_shift/su_max     0.001
_refine_ls_shift/su_mean     0.000
_refine_diff_density_max     0.619
_refine_diff_density_min     -0.554
_refine_ls_extinction_method     none
_refine_ls_extinction_coef     ?
_refine_ls_abs_structure_Rogers     ?
loop_
    _atom_type_symbol
    _atom_type_description
    _atom_type_scat_dispersion_real
    _atom_type_scat_dispersion_imag
    _atom_type_scat_source
    'C' 'C' 0.0033 0.0016
                         'International Tables Vol C Tables 4.2.6.8 and 6.1.1.4'
    'H' 'H' 0.0000 0.0000
                         'International Tables Vol C Tables 4.2.6.8 and 6.1.1.4'
    'O' 'O' 0.0106 0.0060
                         'International Tables Vol C Tables 4.2.6.8 and 6.1.1.4'
    'Br' 'Br' -0.2901 2.4595
                         'International Tables Vol C Tables 4.2.6.8 and 6.1.1.4'
    'S' 'S' 0.1246 0.1234
                         'International Tables Vol C Tables 4.2.6.8 and 6.1.1.4'
_computing_data_collection     'SMART (Bruker, 1999)'
_computing_cell_refinement     'SAINT (Bruker, 1999)'
_computing_data_reduction     'SAINT (Bruker, 1999)'
_computing_structure_solution     'SHELXS97 (Sheldrick, 2008)'
_computing_structure_refinement     'SHELXL97 (Sheldrick, 2008)'
_computing_molecular_graphics     'SHELXTL (Sheldrick, 2008)'
_computing_publication_material     'SHELXTL (Sheldrick, 2008)'
loop_
    _atom_site_type_symbol
    _atom_site_label
    _atom_site_fract_x
    _atom_site_fract_y
    _atom_site_fract_z
    _atom_site_U_iso_or_equiv
    _atom_site_adp_type
    _atom_site_calc_flag
    _atom_site_refinement_flags
    _atom_site_occupancy
    _atom_site_symmetry_multiplicity
    _atom_site_disorder_assembly
    _atom_site_disorder_group
    Br Br1 0.11682(2) 0.60398(2) 0.21293(2) 0.04232(12) Uani d . 1 1 . .
    Br Br2 0.03760(2) 0.38070(3) 1.04064(3) 0.04869(13) Uani d . 1 1 . .
    C C1 0.20213(19) 0.6405(2) 0.4739(2) 0.0258(7) Uani d . 1 1 . .
    C C2 0.16788(18) 0.6550(2) 0.38842(19) 0.0271(7) Uani d . 1 1 . .
    H H2 0.1460 0.7128 0.3702 0.033 Uiso calc R 1 1 . .
    C C3 0.16546(19) 0.5857(2) 0.32980(19) 0.0274(7) Uani d . 1 1 . .
    C C4 0.19244(19) 0.5003(2) 0.35546(19) 0.0285(7) Uani d . 1 1 . .
    H H4 0.1884 0.4527 0.3148 0.034 Uiso calc R 1 1 . .
    C C5 0.22583(19) 0.48368(19) 0.44142(19) 0.0255(7) Uani d . 1 1 . .
    C C6 0.23380(18) 0.5547(2) 0.49994(19) 0.0256(7) Uani d . 1 1 . .
    C C7 0.17985(19) 0.3580(2) 0.54785(18) 0.0235(7) Uani d . 1 1 . .
    C C8 0.1014(2) 0.4000(2) 0.5355(2) 0.0301(8) Uani d . 1 1 . .
    H H8 0.0837 0.4348 0.4852 0.036 Uiso calc R 1 1 . .
    C C9 0.0489(2) 0.3920(2) 0.5948(2) 0.0324(8) Uani d . 1 1 . .
    H H9 -0.0048 0.4209 0.5852 0.039 Uiso calc R 1 1 . .
    C C10 0.0742(2) 0.3419(2) 0.6690(2) 0.0310(8) Uani d . 1 1 . .
    H H10 0.0381 0.3367 0.7104 0.037 Uiso calc R 1 1 . .
    C C11 0.1524(2) 0.2996(2) 0.68202(19) 0.0271(7) Uani d . 1 1 . .
    C C12 0.20550(19) 0.30606(19) 0.62144(19) 0.0242(7) Uani d . 1 1 . .
    C C13 0.1789(2) 0.3319(2) 0.85101(19) 0.0272(7) Uani d . 1 1 . .
    C C14 0.12273(19) 0.3240(2) 0.90827(19) 0.0298(8) Uani d . 1 1 . .
    H H14 0.0927 0.2692 0.9118 0.036 Uiso calc R 1 1 . .
    C C15 0.1109(2) 0.3961(2) 0.9597(2) 0.0295(8) Uani d . 1 1 . .
    C C16 0.1492(2) 0.4789(2) 0.95107(19) 0.0306(8) Uani d . 1 1 . .
    H H16 0.1377 0.5292 0.9844 0.037 Uiso calc R 1 1 . .
    C C17 0.20401(19) 0.4872(2) 0.89340(19) 0.0267(7) Uani d . 1 1 . .
    C C18 0.22386(19) 0.4120(2) 0.84720(19) 0.0246(7) Uani d . 1 1 . .
    C C19 0.1805(2) 0.62323(19) 0.77646(19) 0.0270(7) Uani d . 1 1 . .
    C C20 0.0935(2) 0.6079(2) 0.7646(2) 0.0320(8) Uani d . 1 1 . .
    H H20 0.0688 0.5829 0.8096 0.038 Uiso calc R 1 1 . .
    C C21 0.0431(2) 0.6290(2) 0.6875(2) 0.0347(8) Uani d . 1 1 . .
    H H21 -0.0162 0.6181 0.6795 0.042 Uiso calc R 1 1 . .
    C C22 0.0782(2) 0.6657(2) 0.6223(2) 0.0315(8) Uani d . 1 1 . .
    H H22 0.0430 0.6797 0.5693 0.038 Uiso calc R 1 1 . .
    C C23 0.1646(2) 0.68234(19) 0.63296(19) 0.0264(7) Uani d . 1 1 . .
    C C24 0.21621(19) 0.6616(2) 0.7109(2) 0.0249(7) Uani d . 1 1 . .
    C C25 0.3470(2) 0.5133(2) 0.6152(2) 0.0320(8) Uani d . 1 1 . .
    H H25A 0.3524 0.4502 0.5965 0.038 Uiso calc R 1 1 . .
    H H25B 0.3578 0.5140 0.6786 0.038 Uiso calc R 1 1 . .
    C C26 0.4131(2) 0.5699(2) 0.5838(2) 0.0358(8) Uani d . 1 1 . .
    C C27 0.5595(2) 0.5920(3) 0.5987(3) 0.0608(12) Uani d . 1 1 . .
    H H27A 0.5548 0.5831 0.5369 0.091 Uiso calc R 1 1 . .
    H H27B 0.6126 0.5655 0.6283 0.091 Uiso calc R 1 1 . .
    H H27C 0.5588 0.6568 0.6113 0.091 Uiso calc R 1 1 . .
    C C28 0.2829(2) 0.1705(2) 0.6167(2) 0.0519(11) Uani d . 1 1 . .
    H H28A 0.2342 0.1425 0.6375 0.062 Uiso calc R 1 1 . .
    H H28B 0.2753 0.1611 0.5541 0.062 Uiso calc R 1 1 . .
    C C29 0.3602(3) 0.1274(3) 0.6572(3) 0.0784(16) Uani d . 1 1 . .
    H H29A 0.3724 0.1453 0.7182 0.094 Uiso calc R 1 1 . .
    H H29B 0.4075 0.1491 0.6300 0.094 Uiso calc R 1 1 . .
    C C30 0.3564(3) 0.0260(3) 0.6516(3) 0.0887(17) Uani d . 1 1 . .
    H H30A 0.3166 0.0032 0.6869 0.133 Uiso calc R 1 1 . .
    H H30B 0.4129 0.0009 0.6722 0.133 Uiso calc R 1 1 . .
    H H30C 0.3373 0.0079 0.5919 0.133 Uiso calc R 1 1 . .
    C C31 0.3558(2) 0.3663(2) 0.8103(2) 0.0387(9) Uani d . 1 1 . .
    H H31A 0.3885 0.3744 0.7634 0.046 Uiso calc R 1 1 . .
    H H31B 0.3375 0.3024 0.8097 0.046 Uiso calc R 1 1 . .
    C C32 0.4124(2) 0.3854(2) 0.8935(2) 0.0351(8) Uani d . 1 1 . .
    C C33 0.5475(2) 0.3478(3) 0.9742(2) 0.0577(11) Uani d . 1 1 . .
    H H33A 0.5603 0.4115 0.9871 0.087 Uiso calc R 1 1 . .
    H H33B 0.5993 0.3163 0.9663 0.087 Uiso calc R 1 1 . .
    H H33C 0.5250 0.3202 1.0217 0.087 Uiso calc R 1 1 . .
    C C34 0.3351(2) 0.7543(2) 0.7622(2) 0.0371(9) Uani d . 1 1 . .
    H H34A 0.3119 0.7636 0.8155 0.045 Uiso calc R 1 1 . .
    H H34B 0.3190 0.8067 0.7241 0.045 Uiso calc R 1 1 . .
    C C35 0.4294(2) 0.7450(2) 0.7823(2) 0.0397(9) Uani d . 1 1 . .
    H H35A 0.4516 0.7370 0.7284 0.048 Uiso calc R 1 1 . .
    H H35B 0.4443 0.6906 0.8179 0.048 Uiso calc R 1 1 . .
    C C36 0.4710(2) 0.8276(3) 0.8296(2) 0.0508(10) Uani d . 1 1 . .
    H H36A 0.4612 0.8806 0.7922 0.076 Uiso calc R 1 1 . .
    H H36B 0.5321 0.8171 0.8459 0.076 Uiso calc R 1 1 . .
    H H36C 0.4465 0.8381 0.8812 0.076 Uiso calc R 1 1 . .
    O O1 0.26345(13) 0.54324(13) 0.58541(13) 0.0284(5) Uani d . 1 1 . .
    O O2 0.28416(13) 0.26639(13) 0.63464(13) 0.0300(5) Uani d . 1 1 . .
    O O3 0.28207(13) 0.42264(14) 0.79386(13) 0.0307(5) Uani d . 1 1 . .
    O O4 0.30214(13) 0.67228(13) 0.72072(13) 0.0302(5) Uani d . 1 1 . .
    O O5 0.40072(16) 0.62414(17) 0.52780(17) 0.0546(7) Uani d . 1 1 . .
    O O6 0.48904(15) 0.54881(17) 0.62764(17) 0.0510(7) Uani d . 1 1 . .
    O O7 0.39604(17) 0.4311(2) 0.94997(18) 0.0649(8) Uani d . 1 1 . .
    O O8 0.48456(15) 0.34097(18) 0.89600(15) 0.0484(7) Uani d . 1 1 . .
    S S1 0.25109(5) 0.37085(5) 0.47437(5) 0.0301(2) Uani d . 1 1 . .
    S S2 0.20796(5) 0.73180(5) 0.54737(5) 0.0321(2) Uani d . 1 1 . .
    S S3 0.18647(6) 0.24030(5) 0.77987(5) 0.0335(2) Uani d . 1 1 . .
    S S4 0.24789(5) 0.59458(6) 0.87516(5) 0.0325(2) Uani d . 1 1 . .
loop_
    _atom_site_aniso_label
    _atom_site_aniso_U_11
    _atom_site_aniso_U_22
    _atom_site_aniso_U_33
    _atom_site_aniso_U_12
    _atom_site_aniso_U_13
    _atom_site_aniso_U_23
    Br1 0.0565(3) 0.0436(2) 0.02588(19) 0.00021(18) 0.00459(16) 0.00639(16)
    Br2 0.0532(3) 0.0523(3) 0.0492(2) 0.01553(19) 0.03265(19) 0.0158(2)
    C1 0.0273(19) 0.0213(16) 0.0312(18) -0.0038(14) 0.0115(14) 0.0021(15)
    C2 0.0270(19) 0.0239(17) 0.0325(18) -0.0030(14) 0.0110(14) 0.0077(15)
    C3 0.0261(19) 0.0338(19) 0.0229(17) -0.0051(15) 0.0063(13) 0.0046(15)
    C4 0.039(2) 0.0250(17) 0.0244(17) -0.0048(15) 0.0142(14) -0.0011(15)
    C5 0.0321(19) 0.0210(16) 0.0260(17) -0.0008(14) 0.0121(14) 0.0032(14)
    C6 0.0243(18) 0.0281(18) 0.0257(17) -0.0035(14) 0.0082(13) 0.0027(15)
    C7 0.0315(19) 0.0198(16) 0.0197(16) -0.0062(14) 0.0055(13) -0.0032(13)
    C8 0.035(2) 0.0293(18) 0.0250(17) -0.0039(16) 0.0022(14) 0.0053(15)
    C9 0.029(2) 0.0337(19) 0.0345(19) 0.0021(15) 0.0055(15) -0.0005(16)
    C10 0.034(2) 0.0300(18) 0.0306(19) -0.0040(16) 0.0103(15) -0.0032(16)
    C11 0.039(2) 0.0210(16) 0.0211(17) -0.0035(15) 0.0035(14) 0.0017(14)
    C12 0.0273(19) 0.0165(15) 0.0277(18) -0.0018(14) 0.0016(14) -0.0037(14)
    C13 0.036(2) 0.0268(18) 0.0195(16) 0.0079(15) 0.0070(14) 0.0024(14)
    C14 0.034(2) 0.0289(18) 0.0265(18) 0.0023(15) 0.0046(14) 0.0085(15)
    C15 0.0284(19) 0.038(2) 0.0251(17) 0.0109(16) 0.0115(14) 0.0097(16)
    C16 0.035(2) 0.0345(19) 0.0229(17) 0.0092(16) 0.0076(14) 0.0015(15)
    C17 0.0302(19) 0.0282(17) 0.0212(16) 0.0005(15) 0.0031(13) 0.0029(14)
    C18 0.0244(18) 0.0294(18) 0.0202(16) 0.0012(15) 0.0046(13) 0.0049(14)
    C19 0.034(2) 0.0234(17) 0.0234(17) 0.0015(14) 0.0048(14) -0.0048(14)
    C20 0.032(2) 0.035(2) 0.0316(19) -0.0015(15) 0.0131(15) -0.0010(16)
    C21 0.024(2) 0.043(2) 0.038(2) -0.0020(16) 0.0079(15) -0.0034(17)
    C22 0.034(2) 0.0298(19) 0.0292(18) 0.0025(15) 0.0028(15) -0.0009(15)
    C23 0.034(2) 0.0200(17) 0.0274(17) 0.0011(14) 0.0107(14) -0.0061(14)
    C24 0.0236(19) 0.0209(17) 0.0316(18) -0.0014(14) 0.0090(14) -0.0056(14)
    C25 0.037(2) 0.0294(18) 0.0289(18) 0.0020(16) 0.0050(15) -0.0006(15)
    C26 0.039(2) 0.037(2) 0.031(2) -0.0001(17) 0.0063(16) -0.0057(18)
    C27 0.036(3) 0.080(3) 0.068(3) -0.004(2) 0.014(2) -0.002(3)
    C28 0.057(3) 0.047(2) 0.047(2) 0.013(2) -0.004(2) -0.013(2)
    C29 0.085(4) 0.065(3) 0.079(4) 0.032(3) -0.005(3) -0.006(3)
    C30 0.120(4) 0.050(3) 0.099(4) 0.039(3) 0.028(3) 0.011(3)
    C31 0.030(2) 0.052(2) 0.036(2) 0.0029(17) 0.0106(15) -0.0085(18)
    C32 0.031(2) 0.037(2) 0.038(2) 0.0011(16) 0.0076(16) -0.0040(17)
    C33 0.045(3) 0.067(3) 0.057(3) 0.006(2) -0.005(2) -0.001(2)
    C34 0.034(2) 0.0312(19) 0.048(2) -0.0075(16) 0.0108(16) -0.0112(17)
    C35 0.037(2) 0.046(2) 0.037(2) -0.0095(17) 0.0083(16) -0.0046(18)
    C36 0.046(3) 0.057(3) 0.050(2) -0.017(2) 0.0107(19) -0.012(2)
    O1 0.0318(13) 0.0296(12) 0.0246(12) 0.0010(10) 0.0075(9) 0.0009(10)
    O2 0.0325(14) 0.0259(12) 0.0321(13) 0.0025(10) 0.0067(10) 0.0012(10)
    O3 0.0303(14) 0.0371(13) 0.0271(12) 0.0034(10) 0.0117(10) 0.0021(11)
    O4 0.0267(13) 0.0298(12) 0.0350(13) -0.0019(10) 0.0077(10) -0.0067(10)
    O5 0.0452(17) 0.0675(19) 0.0517(17) -0.0077(14) 0.0100(13) 0.0237(15)
    O6 0.0332(16) 0.0567(17) 0.0619(18) 0.0023(13) 0.0050(13) 0.0099(14)
    O7 0.0580(19) 0.086(2) 0.0473(17) 0.0177(16) 0.0002(14) -0.0265(17)
    O8 0.0379(16) 0.0612(17) 0.0436(15) 0.0107(13) 0.0006(12) -0.0088(14)
    S1 0.0435(5) 0.0230(4) 0.0264(4) 0.0019(4) 0.0135(4) 0.0013(4)
    S2 0.0447(6) 0.0226(4) 0.0313(5) -0.0038(4) 0.0131(4) -0.0007(4)
    S3 0.0530(6) 0.0247(4) 0.0237(4) 0.0024(4) 0.0095(4) 0.0026(4)
    S4 0.0393(5) 0.0310(5) 0.0258(4) -0.0033(4) 0.0023(4) -0.0023(4)
_geom_special_details
;
All e.s.d.'s (except the e.s.d. in the dihedral angle between two l.s. planes)
are estimated using the full covariance matrix. The cell e.s.d.'s are taken
into account individually in the estimation of e.s.d.'s in distances, angles
and torsion angles; correlations between e.s.d.'s in cell parameters are only
used when they are defined by crystal symmetry. An approximate (isotropic)
treatment of cell e.s.d.'s is used for estimating e.s.d.'s involving l.s.
planes.
;
loop_
    _geom_bond_atom_site_label_1
    _geom_bond_atom_site_label_2
    _geom_bond_site_symmetry_2
    _geom_bond_distance
    _geom_bond_publ_flag
    Br1 C3 . 1.902(3) ?
    Br2 C15 . 1.900(3) ?
    C1 C2 . 1.389(4) ?
    C1 C6 . 1.404(4) ?
    C1 S2 . 1.776(3) ?
    C2 C3 . 1.381(4) ?
    C2 H2 . 0.9500 ?
    C3 C4 . 1.375(4) ?
    C4 C5 . 1.398(4) ?
    C4 H4 . 0.9500 ?
    C5 C6 . 1.394(4) ?
    C5 S1 . 1.776(3) ?
    C6 O1 . 1.367(3) ?
    C7 C8 . 1.385(4) ?
    C7 C12 . 1.399(4) ?
    C7 S1 . 1.779(3) ?
    C8 C9 . 1.374(4) ?
    C8 H8 . 0.9500 ?
    C9 C10 . 1.391(4) ?
    C9 H9 . 0.9500 ?
    C10 C11 . 1.383(4) ?
    C10 H10 . 0.9500 ?
    C11 C12 . 1.394(4) ?
    C11 S3 . 1.785(3) ?
    C12 O2 . 1.373(3) ?
    C13 C14 . 1.392(4) ?
    C13 C18 . 1.395(4) ?
    C13 S3 . 1.782(3) ?
    C14 C15 . 1.377(4) ?
    C14 H14 . 0.9500 ?
    C15 C16 . 1.389(4) ?
    C16 C17 . 1.381(4) ?
    C16 H16 . 0.9500 ?
    C17 C18 . 1.400(4) ?
    C17 S4 . 1.783(3) ?
    C18 O3 . 1.374(4) ?
    C19 C24 . 1.393(4) ?
    C19 C20 . 1.393(4) ?
    C19 S4 . 1.791(3) ?
    C20 C21 . 1.379(4) ?
    C20 H20 . 0.9500 ?
    C21 C22 . 1.373(4) ?
    C21 H21 . 0.9500 ?
    C22 C23 . 1.388(4) ?
    C22 H22 . 0.9500 ?
    C23 C24 . 1.396(4) ?
    C23 S2 . 1.787(3) ?
    C24 O4 . 1.368(3) ?
    C25 O1 . 1.411(3) ?
    C25 C26 . 1.501(5) ?
    C25 H25A . 0.9900 ?
    C25 H25B . 0.9900 ?
    C26 O5 . 1.189(4) ?
    C26 O6 . 1.329(4) ?
    C27 O6 . 1.440(4) ?
    C27 H27A . 0.9800 ?
    C27 H27B . 0.9800 ?
    C27 H27C . 0.9800 ?
    C28 C29 . 1.442(5) ?
    C28 O2 . 1.447(4) ?
    C28 H28A . 0.9900 ?
    C28 H28B . 0.9900 ?
    C29 C30 . 1.505(5) ?
    C29 H29A . 0.9900 ?
    C29 H29B . 0.9900 ?
    C30 H30A . 0.9800 ?
    C30 H30B . 0.9800 ?
    C30 H30C . 0.9800 ?
    C31 O3 . 1.432(4) ?
    C31 C32 . 1.494(4) ?
    C31 H31A . 0.9900 ?
    C31 H31B . 0.9900 ?
    C32 O7 . 1.188(4) ?
    C32 O8 . 1.325(4) ?
    C33 O8 . 1.460(4) ?
    C33 H33A . 0.9800 ?
    C33 H33B . 0.9800 ?
    C33 H33C . 0.9800 ?
    C34 O4 . 1.437(3) ?
    C34 C35 . 1.496(4) ?
    C34 H34A . 0.9900 ?
    C34 H34B . 0.9900 ?
    C35 C36 . 1.526(4) ?
    C35 H35A . 0.9900 ?
    C35 H35B . 0.9900 ?
    C36 H36A . 0.9800 ?
    C36 H36B . 0.9800 ?
    C36 H36C . 0.9800 ?
loop_
    _geom_angle_atom_site_label_1
    _geom_angle_atom_site_label_2
    _geom_angle_atom_site_label_3
    _geom_angle_site_symmetry_1
    _geom_angle_site_symmetry_3
    _geom_angle
    _geom_angle_publ_flag
    C2 C1 C6 . . 119.2(3) ?
    C2 C1 S2 . . 119.4(2) ?
    C6 C1 S2 . . 121.4(2) ?
    C3 C2 C1 . . 120.2(3) ?
    C3 C2 H2 . . 119.9 ?
    C1 C2 H2 . . 119.9 ?
    C4 C3 C2 . . 120.9(3) ?
    C4 C3 Br1 . . 118.3(2) ?
    C2 C3 Br1 . . 120.7(2) ?
    C3 C4 C5 . . 119.9(3) ?
    C3 C4 H4 . . 120.1 ?
    C5 C4 H4 . . 120.1 ?
    C6 C5 C4 . . 119.5(3) ?
    C6 C5 S1 . . 121.6(2) ?
    C4 C5 S1 . . 118.8(2) ?
    O1 C6 C5 . . 122.9(3) ?
    O1 C6 C1 . . 116.7(3) ?
    C5 C6 C1 . . 120.1(3) ?
    C8 C7 C12 . . 119.5(3) ?
    C8 C7 S1 . . 121.9(2) ?
    C12 C7 S1 . . 118.5(2) ?
    C9 C8 C7 . . 120.9(3) ?
    C9 C8 H8 . . 119.6 ?
    C7 C8 H8 . . 119.6 ?
    C8 C9 C10 . . 120.3(3) ?
    C8 C9 H9 . . 119.9 ?
    C10 C9 H9 . . 119.9 ?
    C11 C10 C9 . . 119.3(3) ?
    C11 C10 H10 . . 120.3 ?
    C9 C10 H10 . . 120.3 ?
    C10 C11 C12 . . 120.8(3) ?
    C10 C11 S3 . . 118.9(2) ?
    C12 C11 S3 . . 120.2(2) ?
    O2 C12 C11 . . 121.4(3) ?
    O2 C12 C7 . . 119.4(3) ?
    C11 C12 C7 . . 119.2(3) ?
    C14 C13 C18 . . 119.8(3) ?
    C14 C13 S3 . . 118.3(2) ?
    C18 C13 S3 . . 121.8(2) ?
    C15 C14 C13 . . 119.6(3) ?
    C15 C14 H14 . . 120.2 ?
    C13 C14 H14 . . 120.2 ?
    C14 C15 C16 . . 121.1(3) ?
    C14 C15 Br2 . . 118.3(2) ?
    C16 C15 Br2 . . 120.6(2) ?
    C17 C16 C15 . . 119.2(3) ?
    C17 C16 H16 . . 120.4 ?
    C15 C16 H16 . . 120.4 ?
    C16 C17 C18 . . 120.4(3) ?
    C16 C17 S4 . . 120.1(2) ?
    C18 C17 S4 . . 119.5(2) ?
    O3 C18 C13 . . 122.4(3) ?
    O3 C18 C17 . . 118.2(3) ?
    C13 C18 C17 . . 119.2(3) ?
    C24 C19 C20 . . 119.9(3) ?
    C24 C19 S4 . . 119.1(2) ?
    C20 C19 S4 . . 121.0(3) ?
    C21 C20 C19 . . 120.0(3) ?
    C21 C20 H20 . . 120.0 ?
    C19 C20 H20 . . 120.0 ?
    C22 C21 C20 . . 120.4(3) ?
    C22 C21 H21 . . 119.8 ?
    C20 C21 H21 . . 119.8 ?
    C21 C22 C23 . . 120.6(3) ?
    C21 C22 H22 . . 119.7 ?
    C23 C22 H22 . . 119.7 ?
    C22 C23 C24 . . 119.5(3) ?
    C22 C23 S2 . . 119.5(2) ?
    C24 C23 S2 . . 121.0(2) ?
    O4 C24 C19 . . 119.9(3) ?
    O4 C24 C23 . . 120.2(3) ?
    C19 C24 C23 . . 119.6(3) ?
    O1 C25 C26 . . 113.4(3) ?
    O1 C25 H25A . . 108.9 ?
    C26 C25 H25A . . 108.9 ?
    O1 C25 H25B . . 108.9 ?
    C26 C25 H25B . . 108.9 ?
    H25A C25 H25B . . 107.7 ?
    O5 C26 O6 . . 124.6(3) ?
    O5 C26 C25 . . 126.1(3) ?
    O6 C26 C25 . . 109.3(3) ?
    O6 C27 H27A . . 109.5 ?
    O6 C27 H27B . . 109.5 ?
    H27A C27 H27B . . 109.5 ?
    O6 C27 H27C . . 109.5 ?
    H27A C27 H27C . . 109.5 ?
    H27B C27 H27C . . 109.5 ?
    C29 C28 O2 . . 111.4(3) ?
    C29 C28 H28A . . 109.3 ?
    O2 C28 H28A . . 109.3 ?
    C29 C28 H28B . . 109.3 ?
    O2 C28 H28B . . 109.3 ?
    H28A C28 H28B . . 108.0 ?
    C28 C29 C30 . . 113.1(4) ?
    C28 C29 H29A . . 108.9 ?
    C30 C29 H29A . . 108.9 ?
    C28 C29 H29B . . 108.9 ?
    C30 C29 H29B . . 108.9 ?
    H29A C29 H29B . . 107.8 ?
    C29 C30 H30A . . 109.5 ?
    C29 C30 H30B . . 109.5 ?
    H30A C30 H30B . . 109.5 ?
    C29 C30 H30C . . 109.5 ?
    H30A C30 H30C . . 109.5 ?
    H30B C30 H30C . . 109.5 ?
    O3 C31 C32 . . 113.9(3) ?
    O3 C31 H31A . . 108.8 ?
    C32 C31 H31A . . 108.8 ?
    O3 C31 H31B . . 108.8 ?
    C32 C31 H31B . . 108.8 ?
    H31A C31 H31B . . 107.7 ?
    O7 C32 O8 . . 124.6(3) ?
    O7 C32 C31 . . 126.5(3) ?
    O8 C32 C31 . . 108.9(3) ?
    O8 C33 H33A . . 109.5 ?
    O8 C33 H33B . . 109.5 ?
    H33A C33 H33B . . 109.5 ?
    O8 C33 H33C . . 109.5 ?
    H33A C33 H33C . . 109.5 ?
    H33B C33 H33C . . 109.5 ?
    O4 C34 C35 . . 107.3(3) ?
    O4 C34 H34A . . 110.3 ?
    C35 C34 H34A . . 110.3 ?
    O4 C34 H34B . . 110.3 ?
    C35 C34 H34B . . 110.3 ?
    H34A C34 H34B . . 108.5 ?
    C34 C35 C36 . . 111.7(3) ?
    C34 C35 H35A . . 109.3 ?
    C36 C35 H35A . . 109.3 ?
    C34 C35 H35B . . 109.3 ?
    C36 C35 H35B . . 109.3 ?
    H35A C35 H35B . . 107.9 ?
    C35 C36 H36A . . 109.5 ?
    C35 C36 H36B . . 109.5 ?
    H36A C36 H36B . . 109.5 ?
    C35 C36 H36C . . 109.5 ?
    H36A C36 H36C . . 109.5 ?
    H36B C36 H36C . . 109.5 ?
    C6 O1 C25 . . 121.1(2) ?
    C12 O2 C28 . . 114.1(2) ?
    C18 O3 C31 . . 116.6(2) ?
    C24 O4 C34 . . 115.6(2) ?
    C26 O6 C27 . . 115.2(3) ?
    C32 O8 C33 . . 117.4(3) ?
    C5 S1 C7 . . 98.88(14) ?
    C1 S2 C23 . . 101.78(14) ?
    C13 S3 C11 . . 97.62(14) ?
    C17 S4 C19 . . 99.14(14) ?
loop_
    _geom_torsion_atom_site_label_1
    _geom_torsion_atom_site_label_2
    _geom_torsion_atom_site_label_3
    _geom_torsion_atom_site_label_4
    _geom_torsion_site_symmetry_1
    _geom_torsion_site_symmetry_2
    _geom_torsion_site_symmetry_3
    _geom_torsion_site_symmetry_4
    _geom_torsion
    _geom_torsion_publ_flag
    C6 C1 C2 C3 . . . . -0.3(4) ?
    S2 C1 C2 C3 . . . . 177.8(2) ?
    C1 C2 C3 C4 . . . . 3.6(5) ?
    C1 C2 C3 Br1 . . . . 178.8(2) ?
    C2 C3 C4 C5 . . . . -2.4(5) ?
    Br1 C3 C4 C5 . . . . -177.8(2) ?
    C3 C4 C5 C6 . . . . -1.9(5) ?
    C3 C4 C5 S1 . . . . 174.3(2) ?
    C4 C5 C6 O1 . . . . 178.0(3) ?
    S1 C5 C6 O1 . . . . 1.8(4) ?
    C4 C5 C6 C1 . . . . 5.2(4) ?
    S1 C5 C6 C1 . . . . -170.9(2) ?
    C2 C1 C6 O1 . . . . -177.3(3) ?
    S2 C1 C6 O1 . . . . 4.7(4) ?
    C2 C1 C6 C5 . . . . -4.1(4) ?
    S2 C1 C6 C5 . . . . 177.9(2) ?
    C12 C7 C8 C9 . . . . 0.7(4) ?
    S1 C7 C8 C9 . . . . -177.3(2) ?
    C7 C8 C9 C10 . . . . 0.4(5) ?
    C8 C9 C10 C11 . . . . -0.5(5) ?
    C9 C10 C11 C12 . . . . -0.6(5) ?
    C9 C10 C11 S3 . . . . 176.8(2) ?
    C10 C11 C12 O2 . . . . 178.3(3) ?
    S3 C11 C12 O2 . . . . 0.9(4) ?
    C10 C11 C12 C7 . . . . 1.7(4) ?
    S3 C11 C12 C7 . . . . -175.7(2) ?
    C8 C7 C12 O2 . . . . -178.3(3) ?
    S1 C7 C12 O2 . . . . -0.3(4) ?
    C8 C7 C12 C11 . . . . -1.7(4) ?
    S1 C7 C12 C11 . . . . 176.3(2) ?
    C18 C13 C14 C15 . . . . 1.1(4) ?
    S3 C13 C14 C15 . . . . -175.3(2) ?
    C13 C14 C15 C16 . . . . 5.0(5) ?
    C13 C14 C15 Br2 . . . . -177.2(2) ?
    C14 C15 C16 C17 . . . . -4.0(5) ?
    Br2 C15 C16 C17 . . . . 178.2(2) ?
    C15 C16 C17 C18 . . . . -3.0(4) ?
    C15 C16 C17 S4 . . . . 175.4(2) ?
    C14 C13 C18 O3 . . . . 178.0(3) ?
    S3 C13 C18 O3 . . . . -5.8(4) ?
    C14 C13 C18 C17 . . . . -7.9(4) ?
    S3 C13 C18 C17 . . . . 168.4(2) ?
    C16 C17 C18 O3 . . . . -176.7(3) ?
    S4 C17 C18 O3 . . . . 4.9(4) ?
    C16 C17 C18 C13 . . . . 8.9(4) ?
    S4 C17 C18 C13 . . . . -169.5(2) ?
    C24 C19 C20 C21 . . . . 1.3(5) ?
    S4 C19 C20 C21 . . . . -178.8(2) ?
    C19 C20 C21 C22 . . . . -0.4(5) ?
    C20 C21 C22 C23 . . . . -0.2(5) ?
    C21 C22 C23 C24 . . . . 0.0(5) ?
    C21 C22 C23 S2 . . . . -179.0(2) ?
    C20 C19 C24 O4 . . . . -176.6(3) ?
    S4 C19 C24 O4 . . . . 3.6(4) ?
    C20 C19 C24 C23 . . . . -1.6(4) ?
    S4 C19 C24 C23 . . . . 178.6(2) ?
    C22 C23 C24 O4 . . . . 175.9(3) ?
    S2 C23 C24 O4 . . . . -5.2(4) ?
    C22 C23 C24 C19 . . . . 0.9(4) ?
    S2 C23 C24 C19 . . . . 179.9(2) ?
    O1 C25 C26 O5 . . . . -13.4(5) ?
    O1 C25 C26 O6 . . . . 167.7(2) ?
    O2 C28 C29 C30 . . . . 171.2(4) ?
    O3 C31 C32 O7 . . . . 12.0(5) ?
    O3 C31 C32 O8 . . . . -169.7(3) ?
    O4 C34 C35 C36 . . . . -178.0(3) ?
    C5 C6 O1 C25 . . . . 63.4(4) ?
    C1 C6 O1 C25 . . . . -123.6(3) ?
    C26 C25 O1 C6 . . . . 54.1(4) ?
    C11 C12 O2 C28 . . . . 80.2(4) ?
    C7 C12 O2 C28 . . . . -103.3(3) ?
    C29 C28 O2 C12 . . . . -160.9(3) ?
    C13 C18 O3 C31 . . . . -64.3(4) ?
    C17 C18 O3 C31 . . . . 121.5(3) ?
    C32 C31 O3 C18 . . . . -66.1(4) ?
    C19 C24 O4 C34 . . . . -86.5(3) ?
    C23 C24 O4 C34 . . . . 98.5(3) ?
    C35 C34 O4 C24 . . . . 169.0(3) ?
    O5 C26 O6 C27 . . . . -4.5(5) ?
    C25 C26 O6 C27 . . . . 174.4(3) ?
    O7 C32 O8 C33 . . . . 0.9(5) ?
    C31 C32 O8 C33 . . . . -177.5(3) ?
    C6 C5 S1 C7 . . . . 58.3(3) ?
    C4 C5 S1 C7 . . . . -117.9(3) ?
    C8 C7 S1 C5 . . . . 33.4(3) ?
    C12 C7 S1 C5 . . . . -144.6(2) ?
    C2 C1 S2 C23 . . . . 131.6(3) ?
    C6 C1 S2 C23 . . . . -50.4(3) ?
    C22 C23 S2 C1 . . . . -72.7(3) ?
    C24 C23 S2 C1 . . . . 108.3(3) ?
    C14 C13 S3 C11 . . . . 118.2(3) ?
    C18 C13 S3 C11 . . . . -58.1(3) ?
    C10 C11 S3 C13 . . . . -56.9(3) ?
    C12 C11 S3 C13 . . . . 120.5(3) ?
    C16 C17 S4 C19 . . . . -101.1(3) ?
    C18 C17 S4 C19 . . . . 77.2(3) ?
    C24 C19 S4 C17 . . . . -137.2(3) ?
    C20 C19 S4 C17 . . . . 43.0(3) ?
loop_
    _geom_hbond_atom_site_label_D
    _geom_hbond_atom_site_label_H
    _geom_hbond_atom_site_label_A
    _geom_hbond_site_symmetry_A
    _geom_hbond_distance_DH
    _geom_hbond_distance_HA
    _geom_hbond_distance_DA
    _geom_hbond_angle_DHA
    C4 H4 S3 4_565 0.95 2.91 3.755(3) 148.8
    C33 H33A O7 3_667 0.98 2.58 3.551(5) 169.3
data_global
_journal_date_recd_electronic     2012-03-14
_journal_date_accepted     2012-04-03
_journal_name_full     'Acta Crystallographica, Section E'
_journal_year     2012
_journal_volume     68
_journal_issue      5
_journal_page_first     o1353
_journal_page_last     o1354
_journal_paper_category     QO
_journal_paper_doi     10.1107/S1600536812014559
_journal_coeditor_code     LD2052
_publ_contact_author_name     'Dian-Shun Guo'
_publ_contact_author_address
;
Department of Chemistry, Shandong Normal University, Jinan 250014,
People's Republic of China
;
_publ_contact_author_email     'chdsguo@sdnu.edu.cn'
_publ_contact_author_fax     ?
_publ_contact_author_phone     ?
_publ_section_title
;\
5,17-Dibromo-26,28-bis[(methoxycarbonyl)methoxy]-25,27-dipropoxy-2,8,14,20-\
tetrathiacalix[4]arene
;
loop_
    _publ_author_name
    _publ_author_footnote
    _publ_author_address
    'Zhang, Li-Jing' .
;
Department of Chemistry, Shandong Normal University, Jinan 250014,
People's Republic of China
;
    'Liu, Ling-Ling' .
;
Department of Chemistry, Shandong Normal University, Jinan 250014,
People's Republic of China
;
    'Liu, Qi-Kui' .
;
Department of Chemistry, Shandong Normal University, Jinan 250014,
People's Republic of China
;
    'Guo, Dian-Shun' .
;
Department of Chemistry, Shandong Normal University, Jinan 250014,
People's Republic of China
;
