# Supplementary material for: 5,17-Dibromo-26,28-bis­[(meth­oxy­carbon­yl)meth­oxy]-25,27-diprop­oxy-2,8,14,20-tetra­thia­calix[4]arene
Source: Acta Crystallogr Sect E Struct Rep Online. 2012 Apr 13;68(Pt 5):o1353–4. doi: 10.1107/S1600536812014559 (PMC3344486; doi:10.1107/S1600536812014559)
Supplement: Supplementary file 2 [file e-68-o1353-Isup2.hkl]

# 
# h,k,l, Fc-squared, Fo-squared, sigma(Fo-squared) and status flag 
# 
data_I
_shelx_title ' 101104c in P2(1)/c' 
_shelx_refln_list_code          4 
_shelx_F_calc_maximum      474.36 
_exptl_crystal_F_000      1792.00 
_reflns_d_resolution_high  0.8224 
 
loop_ 
 _symmetry_equiv_pos_as_xyz 
 'x, y, z' 
 '-x, y+1/2, -z+1/2' 
 '-x, -y, -z' 
 'x, -y-1/2, z-1/2' 
 
_cell_length_a    16.0241 
_cell_length_b    14.8081 
_cell_length_c    15.8721 
_cell_angle_alpha  90.000 
_cell_angle_beta  100.065 
_cell_angle_gamma  90.000 
 
_shelx_F_squared_multiplier     1.000 
 
loop_ 
 _refln_index_h 
 _refln_index_k 
 _refln_index_l 
 _refln_F_squared_calc 
 _refln_F_squared_meas 
 _refln_F_squared_sigma 
 _refln_observed_status 
   2   0   0    46501.84    46002.28   1336.14 o 
   3   0   0    51519.20    50034.48   1402.07 o 
   4   0   0     1531.71     1616.80     93.42 o 
   5   0   0     6324.27     6308.79    199.19 o 
   6   0   0     4143.40     4197.75    179.07 o 
   7   0   0     2039.24     1979.46     86.09 o 
   8   0   0       80.90       33.06     24.48 o 
   9   0   0      174.15      281.02     35.69 o 
  10   0   0       61.11       91.00     31.68 o 
  11   0   0      904.05      649.67    131.56 o 
  12   0   0     3111.94     2653.31    248.99 o 
  13   0   0    13662.71    11354.54    592.20 o 
  14   0   0     4441.69     3834.89    312.14 o 
  15   0   0      749.37      534.07    164.24 o 
  16   0   0       82.77      103.91    150.92 o 
  17   0   0      262.27       -6.66    143.25 o 
  18   0   0        4.02      127.11    158.79 o 
  19   0   0        0.37       14.93    164.23 o 
   1   1   0      160.83      184.04     15.72 o 
   2   1   0        8.02       42.78     30.44 o 
   3   1   0      204.73      234.83     21.02 o 
   4   1   0     9917.15    10649.41    277.77 o 
   5   1   0     2763.82     2657.28     68.83 o 
   6   1   0     9245.47     9321.74    202.29 o 
   7   1   0     4292.51     4166.59    136.64 o 
   8   1   0    12156.91    12171.07    264.86 o 
   9   1   0     2408.36     2411.70     71.84 o 
  10   1   0     2948.50     2955.13    111.85 o 
  11   1   0        5.10       20.87     68.68 o 
  12   1   0     1310.86     1210.03    129.54 o 
  13   1   0       37.81       35.32     84.17 o 
  14   1   0      106.06       94.85     96.02 o 
  15   1   0        9.86       61.60     98.56 o 
  16   1   0      177.76      156.07    104.56 o 
  17   1   0       13.53     -141.85     94.57 o 
  18   1   0       12.25        6.65    104.73 o 
  19   1   0      120.96      161.58    120.20 o 
   0   2   0      317.15      338.75     48.83 o 
   1   2   0      403.91      387.98     14.69 o 
   2   2   0     1685.18     1736.31     65.00 o 
   3   2   0     5661.11     5382.85    326.28 o 
   4   2   0      796.66      580.98     55.32 o 
   5   2   0     1113.47     1005.10     59.17 o 
   6   2   0     7324.10     7880.73    209.71 o 
   7   2   0        4.83       12.71     25.52 o 
   8   2   0    16172.32    16881.42    421.42 o 
   9   2   0      125.86      114.73     34.83 o 
  10   2   0     1978.64     1712.51     85.84 o 
  11   2   0     1248.25     1254.48     75.06 o 
  12   2   0      492.85      474.88     98.31 o 
  13   2   0       39.41       20.10     84.79 o 
  14   2   0      276.80      337.97    101.77 o 
  15   2   0      173.29      198.17    195.71 o 
  16   2   0        1.28       43.01    102.74 o 
  17   2   0       93.24       43.28    106.01 o 
  18   2   0       43.53     -112.37    110.97 o 
  19   2   0        0.11      -88.99    111.19 o 
   1   3   0     1489.92     1516.60     44.35 o 
   2   3   0    26582.82    26069.90    488.20 o 
   3   3   0     3116.09     3129.86     80.56 o 
   4   3   0     6837.48     7159.81    213.65 o 
   5   3   0    12366.18    13478.20    330.91 o 
   6   3   0    25986.22    25579.09   1052.44 o 
   7   3   0    11841.15    10772.79    793.90 o 
   8   3   0      993.27      909.21     60.01 o 
   9   3   0      193.73      182.81     39.75 o 
  10   3   0     1502.71     1263.87    163.54 o 
  11   3   0       51.15       43.12     39.95 o 
  12   3   0      274.97      306.81    112.48 o 
  13   3   0     1867.32     1900.13    410.04 o 
  14   3   0      201.64      223.32     95.59 o 
  15   3   0     1121.10     1107.60    238.69 o 
  16   3   0      123.65      128.86    105.14 o 
  17   3   0      785.42      677.46    217.70 o 
  18   3   0     1173.03     1220.62    572.50 o 
   0   4   0   146881.94   138825.08   5815.18 o 
   1   4   0    37967.36    38314.58    895.10 o 
   2   4   0    38961.45    39559.83    699.16 o 
   3   4   0     2355.94     2212.01     58.87 o 
   4   4   0      232.29      219.29     19.28 o 
   5   4   0     5624.04     5569.18    148.69 o 
   6   4   0    18045.82    18222.85    450.65 o 
   7   4   0     1771.08     1534.74     74.07 o 
   8   4   0     9778.62     8982.19    245.40 o 
   9   4   0      339.06      402.94     70.76 o 
  10   4   0     3937.66     3393.11    154.84 o 
  11   4   0     2511.10     2344.43    109.94 o 
  12   4   0      620.88      765.57     69.02 o 
  13   4   0     2049.58     2001.02    152.79 o 
  14   4   0    10311.91     9571.90   1403.12 o 
  15   4   0     2881.16     2729.88    828.73 o 
  16   4   0       52.58       28.97     99.94 o 
  17   4   0      640.22      492.58    128.15 o 
  18   4   0        8.88      -12.57    109.17 o 
   1   5   0      527.34      450.68     23.17 o 
   2   5   0      755.28      682.04     26.22 o 
   3   5   0       88.28       60.10     13.63 o 
   4   5   0     3494.48     3633.54     90.93 o 
   5   5   0     9120.91     8929.83    196.36 o 
   6   5   0     2628.81     2648.93     76.15 o 
   7   5   0      194.16      212.58     22.86 o 
   8   5   0       42.83       57.55     34.05 o 
   9   5   0     9379.90     9027.31    251.40 o 
  10   5   0     1964.30     1776.53    121.96 o 
  11   5   0      986.28      827.74     90.23 o 
  12   5   0      135.67      171.68     53.36 o 
  13   5   0     1014.81      905.08    114.69 o 
  14   5   0      610.75      500.70    104.17 o 
  15   5   0       18.00      -34.29     88.64 o 
  16   5   0       71.15      -23.99     97.03 o 
  17   5   0      411.76      437.40    124.31 o 
  18   5   0      331.08      310.12    213.97 o 
   0   6   0    10573.89    10907.63    385.47 o 
   1   6   0     3659.81     3361.31    101.78 o 
   2   6   0      272.38      226.47     17.23 o 
   3   6   0        8.86       20.86     14.40 o 
   4   6   0      787.14      736.56     34.96 o 
   5   6   0       49.56       55.58     20.30 o 
   6   6   0    11950.79    12253.77    295.75 o 
   7   6   0     1437.81     1740.29     82.97 o 
   8   6   0     1751.35     1824.55     87.52 o 
   9   6   0     1323.97     1098.53    116.12 o 
  10   6   0      281.92      276.63     51.92 o 
  11   6   0      392.53      315.95     58.86 o 
  12   6   0      219.80      205.36     66.28 o 
  13   6   0     3476.34     3269.11    151.85 o 
  14   6   0     1088.59     1203.14    207.50 o 
  15   6   0       62.75      124.35    100.03 o 
  16   6   0      150.98      103.43    132.76 o 
  17   6   0      114.17      113.68    109.78 o 
  18   6   0      340.65      217.01    117.32 o 
   1   7   0      622.04      513.78     60.98 o 
   2   7   0     4555.85     4398.85    105.98 o 
   3   7   0      672.51      791.22     33.77 o 
   4   7   0     5286.41     6029.91    127.57 o 
   5   7   0    13558.12    14114.16    284.34 o 
   6   7   0     6365.06     5925.10    143.48 o 
   7   7   0    13261.05    12900.81    282.16 o 
   8   7   0     6703.72     6399.56    190.00 o 
   9   7   0      381.10      340.21     49.77 o 
  10   7   0     2202.02     2270.14    107.23 o 
  11   7   0      395.56      394.02     59.79 o 
  12   7   0        9.23       43.32     52.94 o 
  13   7   0       97.09      142.20     60.59 o 
  14   7   0      245.52      418.84    102.30 o 
  15   7   0        5.23      -96.95     82.12 o 
  16   7   0      383.99      462.98    149.71 o 
  17   7   0      211.36      195.82    145.37 o 
   0   8   0    42309.72    43980.56   1439.46 o 
   1   8   0    14464.92    14428.97    359.48 o 
   2   8   0       31.70       30.85     15.87 o 
   3   8   0      640.38      672.56     66.20 o 
   4   8   0        4.80       10.24     18.04 o 
   5   8   0     6139.91     6264.62    142.51 o 
   6   8   0        5.27       31.22     22.48 o 
   7   8   0     2093.56     1926.70     85.17 o 
   8   8   0      361.21      411.42     49.87 o 
   9   8   0      592.06      564.65     58.69 o 
  10   8   0      479.35      488.30     60.26 o 
  11   8   0       80.89       49.27     55.96 o 
  12   8   0     1279.87     1474.38    171.70 o 
  13   8   0     7083.92     7007.73    354.60 o 
  14   8   0     2471.62     2463.66    644.40 o 
  15   8   0       68.76       69.18    116.01 o 
  16   8   0       21.69      -33.16     91.64 o 
  17   8   0       35.82      -11.22    103.66 o 
   1   9   0     2937.37     2809.19     82.60 o 
   2   9   0     2305.14     2495.01     77.51 o 
   3   9   0      137.29      146.06     21.70 o 
   4   9   0      382.71      354.60     29.17 o 
   5   9   0      162.02      166.91     27.41 o 
   6   9   0       87.77       87.99     26.67 o 
   7   9   0      219.55      203.66     38.61 o 
   8   9   0      867.27      890.56     60.94 o 
   9   9   0     3024.77     2726.64    107.61 o 
  10   9   0       31.32       11.60     43.41 o 
  11   9   0      222.95      203.43     55.60 o 
  12   9   0      283.50      295.21     62.07 o 
  13   9   0     2171.23     2080.98    159.17 o 
  14   9   0      119.59      176.00     67.90 o 
  15   9   0      595.10      374.67    163.84 o 
  16   9   0      460.74      484.64    180.38 o 
   0  10   0     1477.84     1607.75    119.21 o 
   1  10   0     9024.21     8631.32    238.17 o 
   2  10   0      732.89      722.45     57.17 o 
   3  10   0       12.71       21.74     34.66 o 
   4  10   0     5119.19     4866.90    183.67 o 
   5  10   0     3369.76     3657.27    153.04 o 
   6  10   0     2189.45     2146.35    107.79 o 
   7  10   0      712.40      763.52     75.80 o 
   8  10   0     3091.74     2705.73    133.72 o 
   9  10   0     2223.26     1781.50    151.52 o 
  10  10   0      388.23      317.02     70.76 o 
  11  10   0     1411.43     1204.17    103.36 o 
  12  10   0      797.63      709.26    162.18 o 
  13  10   0      289.67       92.09     94.37 o 
  14  10   0      672.02      615.47    161.52 o 
  15  10   0      262.44      257.04    158.19 o 
   1  11   0       76.43       46.13     40.42 o 
   2  11   0      463.96      529.16     56.80 o 
   3  11   0        1.07       -7.81     38.82 o 
   4  11   0      143.60      180.62     45.40 o 
   5  11   0     4227.27     4265.93    149.11 o 
   6  11   0     5550.56     4666.39    425.94 o 
   7  11   0     3223.01     3039.05    546.40 o 
   8  11   0      399.30      288.14     94.22 o 
   9  11   0      653.91      441.46    176.35 o 
  10  11   0     1464.47     1365.87    269.95 o 
  11  11   0      504.41      531.03    114.49 o 
  12  11   0      683.84      673.55    121.68 o 
  13  11   0      148.28      197.31     99.59 o 
  14  11   0      189.77      280.86    108.91 o 
  15  11   0      304.13       79.49    152.73 o 
   0  12   0      479.93      500.27     84.77 o 
   1  12   0      740.73      738.23     97.15 o 
   2  12   0     3330.50     3371.58    148.85 o 
   3  12   0     3495.18     3642.83    139.28 o 
   4  12   0      530.25      493.56     61.58 o 
   5  12   0      170.00      177.16     55.10 o 
   6  12   0      170.17      189.10     89.08 o 
   7  12   0       21.39      105.44     86.74 o 
   8  12   0     1796.35     1625.51    157.73 o 
   9  12   0      403.25      411.93    170.59 o 
  10  12   0     1721.23     1534.93    261.89 o 
  11  12   0      921.91      950.02    262.89 o 
  12  12   0       54.56       76.62     95.74 o 
  13  12   0      396.23      352.53    143.05 o 
  14  12   0      574.13      765.80    261.89 o 
   1  13   0     1220.61     1135.29     82.91 o 
   2  13   0       17.60       34.55     46.54 o 
   3  13   0       64.47       52.03     47.44 o 
   4  13   0     1283.43     1376.41    101.80 o 
   5  13   0       28.08       27.10     53.70 o 
   6  13   0      810.63      680.39    121.07 o 
   7  13   0     1241.54     1250.19    151.44 o 
   8  13   0        4.47       34.22     90.56 o 
   9  13   0     2141.07     2410.46    293.07 o 
  10  13   0      375.11      633.77    127.82 o 
  11  13   0      328.05      295.67    111.08 o 
  12  13   0      100.58      173.36    108.13 o 
  13  13   0      730.12      570.51    133.27 o 
   0  14   0     6239.66     6227.53    503.72 o 
   1  14   0     2429.49     2344.13    118.60 o 
   2  14   0      302.87      296.77     62.63 o 
   3  14   0      229.14      345.09     71.14 o 
   4  14   0     1143.97     1081.65     98.22 o 
   5  14   0     2228.44     2308.25    186.88 o 
   6  14   0      194.27      207.94    101.21 o 
   7  14   0      129.11      130.13    104.01 o 
   8  14   0      157.21       69.03     99.59 o 
   9  14   0      181.86       86.06    110.82 o 
  10  14   0        2.24      -39.99     98.80 o 
  11  14   0      120.57      128.98    114.13 o 
  12  14   0      249.34      221.27    137.80 o 
   1  15   0        8.19       20.83     53.91 o 
   2  15   0       55.24      101.24     63.51 o 
   3  15   0        7.88       51.59     65.12 o 
   4  15   0       48.94      134.83     68.63 o 
   5  15   0      531.31      603.37    150.11 o 
   6  15   0     1423.64     1428.07    315.96 o 
   7  15   0      502.75      634.75    258.76 o 
   8  15   0      467.13      619.79    163.02 o 
   9  15   0      179.34       81.10    113.73 o 
  10  15   0       28.88       58.88    113.65 o 
   0  16   0      211.95      328.67    125.30 o 
   1  16   0        2.20        1.10     60.87 o 
   2  16   0       36.97       60.21     69.28 o 
   3  16   0      514.37      705.68     94.88 o 
   4  16   0      274.88      269.01    117.01 o 
   5  16   0     1357.37     1432.22    178.05 o 
   6  16   0      431.82      545.62    137.66 o 
   7  16   0        5.57       53.53    110.99 o 
   8  16   0      397.61      292.67    135.09 o 
   1  17   0     3419.50     4039.33    222.74 o 
   2  17   0     1083.01     1414.92    148.24 o 
   3  17   0     1133.00     1100.23    116.20 o 
   4  17   0      218.67      278.50    123.31 o 
   5  17   0      222.53      220.91    125.27 o 
   6  17   0       14.32       -6.08    113.56 o 
   0  18   0      299.73      360.95    143.46 o 
 -19   1   1      123.64      153.12    127.10 o 
 -18   1   1        0.93       11.67    110.87 o 
 -17   1   1       95.79       -7.32    102.39 o 
 -16   1   1      361.85      292.58    110.12 o 
 -15   1   1     2763.10     2321.38    189.97 o 
 -14   1   1      906.28      553.97    109.69 o 
 -13   1   1     1581.74     1270.49    130.11 o 
 -12   1   1      970.75      873.09    108.08 o 
 -11   1   1        4.59       13.18     68.50 o 
 -10   1   1     1321.74     1256.88     71.20 o 
  -9   1   1      459.68      455.03     31.23 o 
  -8   1   1       17.15      131.58     37.57 o 
  -7   1   1      631.32      621.44     35.27 o 
  -6   1   1      789.26      806.29     40.86 o 
  -5   1   1    11487.13    12274.26    310.51 o 
  -4   1   1     4163.81     4392.12    101.96 o 
  -3   1   1    32449.28    34440.47    686.05 o 
  -2   1   1    32217.14    34060.84    675.74 o 
  -1   1   1      225.67      294.97     22.16 o 
   0   1   1       74.70       73.69     12.22 o 
   1   1   1    22116.76    23025.89    458.65 o 
   2   1   1     2078.41     2017.84     57.90 o 
   3   1   1      286.42      290.16     15.02 o 
   4   1   1     1500.83     1544.47     69.22 o 
   5   1   1     4802.71     4561.43    293.18 o 
   6   1   1     7122.06     7574.53    169.57 o 
   7   1   1     1911.07     2058.94     60.68 o 
   8   1   1      964.92      723.21    187.35 o 
   9   1   1      867.12      886.70     75.98 o 
  10   1   1     4887.88     3965.03    271.38 o 
  11   1   1     5532.98     5309.09    417.06 o 
  12   1   1     7689.41     7559.10   1065.16 o 
  13   1   1      195.92      215.40     99.06 o 
  14   1   1      223.18      181.94    100.27 o 
  15   1   1      469.32      367.46    107.02 o 
  16   1   1       13.59       65.41     96.61 o 
  17   1   1        3.08      -26.52    102.30 o 
  18   1   1      139.29       61.78    105.72 o 
 -19   2   1       42.62       46.45    120.36 o 
 -18   2   1      116.50      157.94    117.68 o 
 -17   2   1       14.69       16.66    106.43 o 
 -16   2   1      373.60      162.50    110.59 o 
 -15   2   1     3599.10     2703.50    239.40 o 
 -14   2   1      272.28      329.33    122.68 o 
 -13   2   1     1031.75     1165.41    125.64 o 
 -12   2   1     2894.48     2759.23    171.69 o 
 -11   2   1     7542.49     7158.96    215.65 o 
 -10   2   1     4974.96     4588.81    152.18 o 
  -9   2   1     4004.99     4280.13    141.89 o 
  -8   2   1    27877.64    29965.25    615.16 o 
  -7   2   1    24600.63    25583.88    526.35 o 
  -6   2   1    28680.61    29529.45    599.28 o 
  -5   2   1     7541.68     7561.60    166.72 o 
  -4   2   1    18096.84    19668.51    484.68 o 
  -3   2   1       36.73       59.66     11.49 o 
  -2   2   1      450.09      511.46     42.56 o 
  -1   2   1    18295.23    19154.26    412.88 o 
   0   2   1     3510.64     3648.79    137.52 o 
   1   2   1      610.83      750.49     28.14 o 
   2   2   1     2219.08     2493.45     59.73 o 
   3   2   1    75679.97    76786.51   1515.49 o 
   4   2   1    38376.99    39025.14   1237.19 o 
   5   2   1    10187.33     9437.50    239.06 o 
   6   2   1    10950.39    10452.14    315.68 o 
   7   2   1     3629.90     3319.39    135.44 o 
   8   2   1     1381.20     1271.07    109.77 o 
   9   2   1     2145.02     2101.29    105.00 o 
  10   2   1      417.72      381.34     61.78 o 
  11   2   1     5101.77     5254.56    328.28 o 
  12   2   1      439.08      438.59     93.95 o 
  13   2   1      399.83      343.26    162.22 o 
  14   2   1      621.20      482.91    105.97 o 
  15   2   1      493.70      438.09    111.96 o 
  16   2   1      329.26      417.73    117.64 o 
  17   2   1     3782.01     4227.94    336.56 o 
  18   2   1     1555.02     1940.55    248.97 o 
 -19   3   1       86.82       82.67    120.61 o 
 -18   3   1        2.82       36.44    109.48 o 
 -17   3   1       16.41       -7.37    105.30 o 
 -16   3   1       55.17       -1.00     96.82 o 
 -15   3   1     1816.53     1654.10    155.66 o 
 -14   3   1     1512.53     1161.87    140.74 o 
 -13   3   1     1345.39     1068.24    123.47 o 
 -12   3   1       59.74      134.02     81.81 o 
 -11   3   1      130.63      139.28     45.07 o 
 -10   3   1        4.54      -18.22     37.78 o 
  -9   3   1     4574.86     4553.91    150.63 o 
  -8   3   1     2337.85     2630.49    122.13 o 
  -7   3   1     1205.55     1328.24     54.16 o 
  -6   3   1     1680.32     1850.13     57.72 o 
  -5   3   1     2997.64     2967.89     84.84 o 
  -4   3   1     4124.34     4559.55    107.47 o 
  -3   3   1    10106.41    10573.89    315.81 o 
  -2   3   1     6788.65     6365.69    263.33 o 
  -1   3   1    11411.90    12195.91    344.06 o 
   0   3   1      318.69      245.16     33.24 o 
   1   3   1     2514.60     2527.95     53.47 o 
   2   3   1    24878.90    26639.35    473.56 o 
   3   3   1     3923.09     3908.08     91.32 o 
   4   3   1     1769.28     1631.82     47.81 o 
   5   3   1     2206.62     2187.12     96.38 o 
   6   3   1     4816.74     5275.60    351.99 o 
   7   3   1     1639.03     1672.40     75.39 o 
   8   3   1     1165.62     1351.62     77.66 o 
   9   3   1     1674.38     1745.06     84.68 o 
  10   3   1     1684.33     1440.81     79.37 o 
  11   3   1     1307.65     1306.89     97.89 o 
  12   3   1     2529.74     2112.20    333.87 o 
  13   3   1     2137.91     2058.61    210.90 o 
  14   3   1        2.93      -40.35     85.08 o 
  15   3   1      183.68      293.31    115.01 o 
  16   3   1       97.97       48.02     97.50 o 
  17   3   1      259.65      255.31    112.43 o 
  18   3   1       20.63      -16.28    104.39 o 
 -18   4   1      309.75      356.13    126.84 o 
 -17   4   1        4.74      -72.42     98.76 o 
 -16   4   1       20.89       10.95     97.02 o 
 -15   4   1       11.74        2.31     89.16 o 
 -14   4   1       21.11       41.03     87.59 o 
 -13   4   1       15.27        3.85     83.71 o 
 -12   4   1     3120.58     2759.40    143.03 o 
 -11   4   1      169.08      156.02     49.45 o 
 -10   4   1     1834.78     1682.40     95.66 o 
  -9   4   1      902.55      814.75     63.20 o 
  -8   4   1      876.29      861.40     60.06 o 
  -7   4   1     1446.03     1492.73     83.44 o 
  -6   4   1       70.25       57.44     18.28 o 
  -5   4   1        3.66       32.28     22.74 o 
  -4   4   1     3864.84     4105.75    136.12 o 
  -3   4   1      515.64      469.44     25.48 o 
  -2   4   1    17669.88    17777.80    387.26 o 
  -1   4   1     5348.51     5280.85    116.06 o 
   0   4   1       41.46       63.93     36.02 o 
   1   4   1     5776.20     5818.09    112.75 o 
   2   4   1      191.84      223.18     15.70 o 
   3   4   1       83.48      116.53     15.00 o 
   4   4   1     2205.90     2163.69     63.89 o 
   5   4   1     1126.92     1174.24     52.71 o 
   6   4   1     2075.98     2032.98     70.68 o 
   7   4   1     2760.05     2746.27    100.37 o 
   8   4   1     2381.17     2379.26     97.15 o 
   9   4   1      548.42      539.73     52.26 o 
  10   4   1     2319.50     1959.36    132.36 o 
  11   4   1       16.63        7.56     41.03 o 
  12   4   1     1005.15      907.21    110.43 o 
  13   4   1        7.75       46.92     79.44 o 
  14   4   1      156.62      239.68     95.23 o 
  15   4   1      240.69      316.86    108.81 o 
  16   4   1       50.83      -12.20     94.06 o 
  17   4   1      411.08      380.09    120.58 o 
  18   4   1      262.88      355.57    126.91 o 
 -18   5   1       35.65      -56.49    109.94 o 
 -17   5   1       71.18       89.68    107.25 o 
 -16   5   1      518.90      592.91    122.96 o 
 -15   5   1      678.44      712.67    118.65 o 
 -14   5   1      693.68      620.07    111.11 o 
 -13   5   1     3692.01     3564.67    273.91 o 
 -12   5   1      997.60      946.12     78.57 o 
 -11   5   1      103.75      112.87     48.78 o 
 -10   5   1     1600.56     1586.56    147.87 o 
  -9   5   1      737.95      692.44     60.90 o 
  -8   5   1      159.07      157.60     39.05 o 
  -7   5   1     2393.56     2212.26     70.13 o 
  -6   5   1     6480.02     6630.77    227.17 o 
  -5   5   1     2102.07     2182.81     65.80 o 
  -4   5   1     3733.61     3865.38    104.20 o 
  -3   5   1    17264.46    16573.56    321.02 o 
  -2   5   1    12773.05    12950.60    287.00 o 
  -1   5   1    20793.52    22044.98    739.59 o 
   0   5   1    19268.27    19681.79    399.63 o 
   1   5   1     2227.95     1970.59     47.25 o 
   2   5   1    15422.29    16296.62    331.77 o 
   3   5   1     4472.87     4517.69     95.36 o 
   4   5   1     1038.64     1239.94     43.25 o 
   5   5   1    11062.44    11193.93    241.37 o 
   6   5   1     6005.48     6203.20    145.77 o 
   7   5   1     1091.30     1252.25     55.27 o 
   8   5   1       95.80      113.12     36.76 o 
   9   5   1      358.59      380.79     48.70 o 
  10   5   1     3987.32     3484.31    185.69 o 
  11   5   1     6176.65     5521.59    360.90 o 
  12   5   1     3228.88     3300.78    265.61 o 
  13   5   1       12.86      -35.52    115.41 o 
  14   5   1        5.94       31.98     84.37 o 
  15   5   1       43.78        1.87     90.13 o 
  16   5   1      143.31      144.45    103.07 o 
  17   5   1       35.01      -57.18    100.60 o 
  18   5   1        1.58      105.10    166.25 o 
 -18   6   1        3.17     -163.74    109.16 o 
 -17   6   1       29.12      -43.28     99.68 o 
 -16   6   1       22.72      -29.61     90.08 o 
 -15   6   1      387.04      514.06    109.44 o 
 -14   6   1       25.98       61.22     84.02 o 
 -13   6   1     1590.45     1607.37    103.92 o 
 -12   6   1        0.41      -13.15     48.92 o 
 -11   6   1     3176.69     2935.48    128.02 o 
 -10   6   1     4716.34     4391.77    154.10 o 
  -9   6   1     1496.99     1441.31     82.12 o 
  -8   6   1    11339.82    11718.14    309.52 o 
  -7   6   1     9639.61     9391.71    292.69 o 
  -6   6   1     7619.26     7223.78    167.41 o 
  -5   6   1     1267.49     1326.62     51.00 o 
  -4   6   1       18.78       13.16     16.87 o 
  -3   6   1     2285.31     2214.92     76.03 o 
  -2   6   1       23.68       56.72     17.52 o 
  -1   6   1     7998.89     8562.05    370.83 o 
   0   6   1     1849.38     1591.03     47.65 o 
   1   6   1     3674.52     3844.38    124.16 o 
   2   6   1      261.61      228.23     22.69 o 
   3   6   1    29295.96    29365.96    583.72 o 
   4   6   1    17408.59    17483.86    343.06 o 
   5   6   1     3009.70     2891.43    107.78 o 
   6   6   1     6389.49     6042.46    146.92 o 
   7   6   1     8383.43     8056.54    185.60 o 
   8   6   1     1129.58     1072.22     67.68 o 
   9   6   1     1519.69     1479.50     83.53 o 
  10   6   1       13.54       -8.01     48.18 o 
  11   6   1     1546.79     1400.27     91.44 o 
  12   6   1      216.48      177.03     56.92 o 
  13   6   1       78.81      133.84     82.57 o 
  14   6   1        5.88       -2.43     86.66 o 
  15   6   1       89.92       33.61     91.76 o 
  16   6   1      617.46      455.82    120.46 o 
  17   6   1     1840.32     2715.45    279.05 o 
 -17   7   1      612.37      482.03    305.06 o 
 -16   7   1      441.92      553.98    169.78 o 
 -15   7   1       21.89       65.74     90.84 o 
 -14   7   1      661.57      600.61    106.45 o 
 -13   7   1      593.23      679.59     77.87 o 
 -12   7   1     1943.23     1925.20    108.05 o 
 -11   7   1      171.98      205.90     54.28 o 
 -10   7   1      277.31      184.23     52.35 o 
  -9   7   1      726.85      645.71     61.93 o 
  -8   7   1       28.23      -21.27     34.52 o 
  -7   7   1      529.17      546.61     37.64 o 
  -6   7   1     1663.31     1641.69     60.02 o 
  -5   7   1     3683.57     3388.06     92.10 o 
  -4   7   1      411.17      375.33     29.48 o 
  -3   7   1     2710.16     2828.57     69.16 o 
  -2   7   1     1153.10     1028.22     48.14 o 
  -1   7   1     1813.14     1728.18     71.81 o 
   0   7   1     1349.61     1224.98     42.79 o 
   1   7   1      144.98      178.95     21.68 o 
   2   7   1    10805.91    10989.45    218.17 o 
   3   7   1     2514.10     2576.42     70.70 o 
   4   7   1      414.32      432.97     28.00 o 
   5   7   1     1636.60     1630.91     56.17 o 
   6   7   1     4672.26     4418.75    108.59 o 
   7   7   1     1078.62     1102.82     61.97 o 
   8   7   1     2212.91     1950.45     90.28 o 
   9   7   1      260.79      317.38     65.86 o 
  10   7   1       75.18       22.35     44.86 o 
  11   7   1      287.73      230.80     56.44 o 
  12   7   1     1174.44     1162.60     92.08 o 
  13   7   1      198.44      259.07     68.43 o 
  14   7   1      228.89      189.53    119.64 o 
  15   7   1      516.87      580.79    168.47 o 
  16   7   1     1069.54      957.69    252.00 o 
  17   7   1      134.33       62.26    104.28 o 
 -17   8   1       36.18        6.46    188.85 o 
 -16   8   1      146.50       42.02     94.87 o 
 -15   8   1       20.21      -30.08     84.40 o 
 -14   8   1      146.86       97.55     65.46 o 
 -13   8   1     1115.48     1075.13    121.33 o 
 -12   8   1     2886.91     2639.23    129.08 o 
 -11   8   1       96.32       88.09     51.01 o 
 -10   8   1     2773.77     2475.78    112.44 o 
  -9   8   1       23.84       45.84     41.53 o 
  -8   8   1     2551.64     2392.27    107.83 o 
  -7   8   1     4426.26     4174.34    114.29 o 
  -6   8   1     2098.08     1905.13     67.08 o 
  -5   8   1     4269.61     3715.20     95.46 o 
  -4   8   1     5129.53     4841.59    107.90 o 
  -3   8   1      702.88      662.30     32.62 o 
  -2   8   1      852.98      820.58     53.08 o 
  -1   8   1      347.73      371.09     39.67 o 
   0   8   1     4211.37     4344.14    107.81 o 
   1   8   1     5881.63     5878.62    153.08 o 
   2   8   1      240.72      247.94     23.06 o 
   3   8   1       86.29      105.52     20.71 o 
   4   8   1     2405.92     2525.36     69.26 o 
   5   8   1     7980.05     7847.72    182.62 o 
   6   8   1     4736.89     4626.66    125.68 o 
   7   8   1      280.98      310.86     41.61 o 
   8   8   1     2388.87     2313.56     93.75 o 
   9   8   1     3215.71     3040.29    112.31 o 
  10   8   1       76.98       36.94     45.02 o 
  11   8   1      955.90     1063.30     79.44 o 
  12   8   1      591.95      511.34     70.51 o 
  13   8   1       55.41       -3.59     54.30 o 
  14   8   1      159.09      163.98     91.60 o 
  15   8   1       33.82      -45.55     88.01 o 
  16   8   1      223.83      333.30    184.92 o 
 -16   9   1      217.68       32.69    154.95 o 
 -15   9   1     2076.44     1737.78    218.30 o 
 -14   9   1     1888.52     2020.54    377.56 o 
 -13   9   1      248.62      288.58     87.12 o 
 -12   9   1      151.64      143.97     74.98 o 
 -11   9   1       85.19      144.56     71.34 o 
 -10   9   1      177.95      109.54     67.60 o 
  -9   9   1      305.04      279.89     49.76 o 
  -8   9   1       39.71       25.57     61.24 o 
  -7   9   1       13.86       32.57     50.54 o 
  -6   9   1     1482.03     1444.22     69.28 o 
  -5   9   1     1835.37     1671.56    100.31 o 
  -4   9   1      534.00      542.46     40.22 o 
  -3   9   1     7037.90     7068.39    168.78 o 
  -2   9   1    19776.40    19397.32    473.58 o 
  -1   9   1    15204.96    14970.33    441.04 o 
   0   9   1     1714.42     1710.97     99.59 o 
   1   9   1       89.84       67.14     32.32 o 
   2   9   1       66.68       67.37     31.42 o 
   3   9   1      238.26      253.40     25.87 o 
   4   9   1      183.37      179.58     26.11 o 
   5   9   1      285.31      304.97     32.33 o 
   6   9   1      993.95      966.85     49.99 o 
   7   9   1       63.52       78.17     36.90 o 
   8   9   1      127.92      108.50     39.49 o 
   9   9   1      221.17      249.63     48.88 o 
  10   9   1     3169.15     2956.68    120.86 o 
  11   9   1     4029.62     3833.31    327.99 o 
  12   9   1       88.73       89.83     51.54 o 
  13   9   1      137.75      105.12     56.35 o 
  14   9   1       11.85        1.84     65.07 o 
  15   9   1       33.67       38.14     74.64 o 
  16   9   1       15.35       70.92     78.46 o 
 -16  10   1      293.36      246.34    158.79 o 
 -15  10   1      171.88        5.45    135.58 o 
 -14  10   1        3.15       16.12     84.49 o 
 -13  10   1       45.10      -27.53     77.28 o 
 -12  10   1      294.41      303.94     84.03 o 
 -11  10   1      362.16      448.38     97.15 o 
 -10  10   1     2665.80     2682.55    261.60 o 
  -9  10   1      719.82      700.90     95.39 o 
  -8  10   1      530.52      620.87     73.35 o 
  -7  10   1     7254.18     7302.70    288.91 o 
  -6  10   1     2970.81     2804.70    103.72 o 
  -5  10   1      559.00      574.42     45.67 o 
  -4  10   1        2.71        5.78     28.12 o 
  -3  10   1     4418.53     4147.03    140.92 o 
  -2  10   1       39.59       75.11     36.39 o 
  -1  10   1      512.10      533.67     71.52 o 
   0  10   1     1527.67     1458.03     85.85 o 
   1  10   1       59.17       53.27     36.30 o 
   2  10   1      189.48      226.86     41.54 o 
   3  10   1      852.89      873.87     63.78 o 
   4  10   1     1702.76     1833.32    134.59 o 
   5  10   1     3771.77     3660.59    231.81 o 
   6  10   1    10299.84    10827.82    732.43 o 
   7  10   1      563.16      530.52     98.47 o 
   8  10   1      102.56       91.15     78.89 o 
   9  10   1       56.60      -10.78     71.05 o 
  10  10   1      795.51      876.34    222.74 o 
  11  10   1     2131.89     2029.98    172.36 o 
  12  10   1      160.58       57.88     83.03 o 
  13  10   1     1075.89     1008.63    130.74 o 
  14  10   1      612.93      570.23    190.87 o 
  15  10   1      104.40       67.99    146.88 o 
 -15  11   1      434.36      483.49    252.70 o 
 -14  11   1      550.31      529.12    118.24 o 
 -13  11   1      446.93      448.97    114.15 o 
 -12  11   1      180.21      142.09     92.70 o 
 -11  11   1      347.88      214.12     95.92 o 
 -10  11   1      183.50      156.39     91.20 o 
  -9  11   1       82.40       78.34     81.33 o 
  -8  11   1      690.10      579.78    107.64 o 
  -7  11   1      711.78      724.00    111.23 o 
  -6  11   1     6698.85     6513.87    261.75 o 
  -5  11   1      140.89      133.47     46.30 o 
  -4  11   1     2830.19     2648.23    113.01 o 
  -3  11   1        1.75       -0.05     38.29 o 
  -2  11   1     7999.72     7720.11    272.16 o 
  -1  11   1      435.93      426.67     54.28 o 
   0  11   1     5896.32     5746.20    180.70 o 
   1  11   1      172.77      105.89     42.31 o 
   2  11   1    12592.37    12672.33    336.35 o 
   3  11   1     7404.15     7196.39    212.13 o 
   4  11   1     1592.30     1465.38     83.64 o 
   5  11   1      206.84      267.37     58.36 o 
   6  11   1      222.75      257.51     88.33 o 
   7  11   1       25.46      -25.90     72.80 o 
   8  11   1     1375.25     1241.39    198.43 o 
   9  11   1        5.67      -31.44     75.10 o 
  10  11   1       18.04       22.96     80.94 o 
  11  11   1      590.52      547.72    116.46 o 
  12  11   1        8.54        8.13     81.64 o 
  13  11   1       34.00       65.09     92.82 o 
  14  11   1      108.06      175.17     99.72 o 
 -14  12   1       70.60       86.66    106.02 o 
 -13  12   1      518.28      568.43    192.78 o 
 -12  12   1      536.56      568.65    121.00 o 
 -11  12   1     1125.78     1071.58    142.23 o 
 -10  12   1      136.61      160.76     96.42 o 
  -9  12   1     2235.01     2049.24    644.29 o 
  -8  12   1     3105.04     2841.59    311.03 o 
  -7  12   1     1294.74     1488.05    367.62 o 
  -6  12   1      308.98      358.89     97.92 o 
  -5  12   1      113.01       71.27     46.48 o 
  -4  12   1      100.48      112.66     48.82 o 
  -3  12   1     1474.82     1497.92     89.56 o 
  -2  12   1        5.70       36.21     41.96 o 
  -1  12   1      258.57      248.21     52.98 o 
   0  12   1     1591.05     1561.47     89.06 o 
   1  12   1     4043.67     3787.47    140.60 o 
   2  12   1      343.18      431.75     66.78 o 
   3  12   1     8662.16     8580.29    249.78 o 
   4  12   1     6452.43     6576.02    229.19 o 
   5  12   1      198.09      204.36     57.70 o 
   6  12   1      288.29      328.44    226.47 o 
   7  12   1      520.96      492.10    109.23 o 
   8  12   1      418.68      326.81    102.27 o 
   9  12   1      452.36      461.65    125.79 o 
  10  12   1     2671.92     2773.76    378.73 o 
  11  12   1       75.26       74.16     90.77 o 
  12  12   1     1124.89      903.23    306.77 o 
  13  12   1      750.41      935.46    341.88 o 
  14  12   1       21.02       83.05    102.50 o 
 -13  13   1     1729.78     1910.59    607.06 o 
 -12  13   1     1032.84     1087.52    156.36 o 
 -11  13   1       56.43       52.88     99.31 o 
 -10  13   1     1260.44     1456.49    167.56 o 
  -9  13   1      322.72      423.27    200.76 o 
  -8  13   1     2550.90     2441.07    348.21 o 
  -7  13   1     2441.35     2423.96    193.33 o 
  -6  13   1        3.64      -11.46     78.80 o 
  -5  13   1     2788.19     2875.56    128.28 o 
  -4  13   1     1042.40      996.84     94.24 o 
  -3  13   1      335.45      357.16     60.21 o 
  -2  13   1      229.21      217.57     54.67 o 
  -1  13   1     3307.82     3104.01    224.05 o 
   0  13   1     2486.32     2469.01    114.91 o 
   1  13   1     1638.92     1704.38    176.65 o 
   2  13   1      305.72      307.14     59.13 o 
   3  13   1       77.79      108.61     56.26 o 
   4  13   1     2229.27     2257.88    127.03 o 
   5  13   1       66.30       71.95     81.45 o 
   6  13   1      953.71     1067.66    139.32 o 
   7  13   1      267.98      263.60    137.40 o 
   8  13   1      455.23      539.02    121.27 o 
   9  13   1      118.97      165.76    106.44 o 
  10  13   1      164.97      193.66    105.78 o 
  11  13   1      994.28      895.00    159.60 o 
  12  13   1      577.12      525.45    175.94 o 
  13  13   1        6.84       17.52    104.73 o 
 -12  14   1       64.70      134.88    118.58 o 
 -11  14   1       39.41       -6.87     93.97 o 
 -10  14   1      305.01      333.72    122.75 o 
  -9  14   1     1339.01     1522.56    417.35 o 
  -8  14   1      499.84      567.26    130.23 o 
  -7  14   1      163.81      153.34    104.90 o 
  -6  14   1        9.98       83.86     93.31 o 
  -5  14   1     3205.43     2606.78    555.73 o 
  -4  14   1     2002.71     2014.44    126.86 o 
  -3  14   1     1096.62     1349.60     95.67 o 
  -2  14   1     1628.69     1529.27     98.49 o 
  -1  14   1     1153.28     1100.08     99.09 o 
   0  14   1       15.49       18.80     51.51 o 
   1  14   1       59.79       64.74     52.10 o 
   2  14   1      272.04      360.87     72.42 o 
   3  14   1     1635.33     1756.17    153.78 o 
   4  14   1     1023.37     1039.46     95.02 o 
   5  14   1       26.34      -78.85     75.74 o 
   6  14   1       61.85       93.95     97.19 o 
   7  14   1      342.16      473.66    120.25 o 
   8  14   1     1303.47     1699.29    392.02 o 
   9  14   1       20.62       35.09    103.07 o 
  10  14   1      166.04      328.58    201.46 o 
  11  14   1       26.32      -13.34     98.47 o 
 -10  15   1      296.53      326.64    129.88 o 
  -9  15   1       13.87       30.07    110.51 o 
  -8  15   1     1128.41     1274.29    171.54 o 
  -7  15   1      256.17      193.68    114.97 o 
  -6  15   1     1320.30     1883.24    342.55 o 
  -5  15   1     2550.55     2693.54    211.35 o 
  -4  15   1      126.99      117.05     65.08 o 
  -3  15   1      392.01      414.23     80.29 o 
  -2  15   1       10.92       -4.02     53.15 o 
  -1  15   1        4.34       13.38     53.77 o 
   0  15   1      264.37      258.45     72.32 o 
   1  15   1      164.14      241.32     72.12 o 
   2  15   1     1992.87     2181.86    136.09 o 
   3  15   1     2204.97     2396.25    142.46 o 
   4  15   1      122.60      140.04    160.80 o 
   5  15   1      943.08      934.35    146.90 o 
   6  15   1       31.55       37.95     98.11 o 
   7  15   1       14.98        5.27     98.69 o 
   8  15   1      504.67      444.65    170.60 o 
   9  15   1        5.36       36.89    109.02 o 
  10  15   1      590.35      526.50    143.15 o 
  -8  16   1      772.24      713.58    209.13 o 
  -7  16   1      259.21      167.09    122.26 o 
  -6  16   1        2.75      -11.12     99.53 o 
  -5  16   1        9.12       93.46    104.39 o 
  -4  16   1     1253.79     1633.34    173.49 o 
  -3  16   1        6.50       60.17     68.92 o 
  -2  16   1     1689.09     1645.78    125.98 o 
  -1  16   1      574.03      540.88     87.15 o 
   0  16   1      240.06      160.20     71.51 o 
   1  16   1      593.09      663.70     94.90 o 
   2  16   1      122.56      102.32     69.79 o 
   3  16   1      670.40      675.46    101.42 o 
   4  16   1      279.67      425.56    125.13 o 
   5  16   1     3134.94     3497.28    353.30 o 
   6  16   1     1012.79      826.82    153.08 o 
   7  16   1       90.74      163.20    118.02 o 
   8  16   1     1140.61     1387.51    223.54 o 
  -6  17   1      518.45      593.53    148.80 o 
  -5  17   1       15.09      -36.77    104.65 o 
  -4  17   1      385.00      321.80    129.25 o 
  -3  17   1       17.26      -10.53     70.77 o 
  -2  17   1     2077.87     2622.21    182.85 o 
  -1  17   1      673.07      945.92    122.57 o 
   0  17   1      101.45       91.81     72.99 o 
   1  17   1       76.18      136.31     77.55 o 
   2  17   1      661.88      861.39    105.65 o 
   3  17   1      558.94      624.95    138.14 o 
   4  17   1      162.94      170.83    114.54 o 
   5  17   1       87.58      210.62    122.82 o 
   6  17   1       14.96       47.46    124.15 o 
 -19   0   2       12.92     -133.98    173.93 o 
 -18   0   2     1597.33     1366.95    237.06 o 
 -17   0   2     5903.78     4526.36    362.79 o 
 -16   0   2      931.31      473.94    171.51 o 
 -15   0   2      325.14      512.48    155.36 o 
 -14   0   2     3379.75     3126.87    269.97 o 
 -13   0   2     2558.76     2441.45    231.63 o 
 -12   0   2       68.71       -5.25     94.22 o 
 -11   0   2      352.35      479.19    115.62 o 
 -10   0   2     2210.34     2438.12    293.78 o 
  -9   0   2     1884.64     1748.76     94.06 o 
  -8   0   2     3911.99     4550.54    168.92 o 
  -7   0   2       88.92       49.71     33.79 o 
  -6   0   2     6782.42     8011.40    342.00 o 
  -5   0   2    39032.17    40978.10   1159.43 o 
  -4   0   2   225016.83   197375.94   5481.01 o 
  -3   0   2    39607.96    40177.24   1329.78 o 
  -2   0   2     9388.48    10597.89    439.06 o 
  -1   0   2      466.36      439.64     35.11 o 
   0   0   2     1673.41     1641.90     67.97 o 
   1   0   2       25.21       25.83      8.67 o 
   2   0   2     3100.13     3388.56     95.38 o 
   3   0   2     4405.08     4248.26    195.92 o 
   4   0   2     1800.70     1961.14     74.63 o 
   5   0   2    24651.35    25105.22    718.42 o 
   6   0   2    16429.37    16848.80    687.24 o 
   7   0   2     4854.39     4769.58    180.38 o 
   8   0   2      342.19      309.32     35.36 o 
   9   0   2     2607.10     2255.41    117.23 o 
  10   0   2     6879.94     5890.54    338.17 o 
  11   0   2    14236.99    15267.51    712.05 o 
  12   0   2      185.33      168.88    112.18 o 
  13   0   2     3188.30     3194.46    265.33 o 
  14   0   2        2.20      -37.53    114.61 o 
  15   0   2      388.03      372.05    146.69 o 
  16   0   2      715.85      855.88    178.97 o 
  17   0   2       86.31      -67.59    133.78 o 
  18   0   2        4.32      139.42    153.74 o 
 -19   1   2        4.45      -77.11    116.93 o 
 -18   1   2       29.34     -115.74    105.33 o 
 -17   1   2        1.77      -80.06     97.11 o 
 -16   1   2      774.78      516.98    120.85 o 
 -15   1   2      595.92      521.43    165.24 o 
 -14   1   2       72.44       80.88     86.13 o 
 -13   1   2      490.12      517.50     99.74 o 
 -12   1   2      176.21      268.43     80.58 o 
 -11   1   2       83.93       72.41     40.81 o 
 -10   1   2    20578.16    20812.87    501.45 o 
  -9   1   2    18350.56    18139.59    420.54 o 
  -8   1   2     3291.65     3205.16     92.87 o 
  -7   1   2     2408.74     2448.38     76.37 o 
  -6   1   2     9447.20    10242.24    223.51 o 
  -5   1   2     5256.02     5209.98    121.50 o 
  -4   1   2    10580.11    10990.89    231.57 o 
  -3   1   2     1182.54     1243.67     44.36 o 
  -2   1   2     7915.72     8464.73    282.08 o 
  -1   1   2      374.75      413.55     41.06 o 
   0   1   2     1921.66     1978.52     43.94 o 
   1   1   2     8301.12     8637.31    158.24 o 
   2   1   2     4031.55     3930.59     81.75 o 
   3   1   2    54906.93    55968.94   1105.84 o 
   4   1   2    51609.53    51692.59   1024.65 o 
   5   1   2     2963.19     2642.39     77.12 o 
   6   1   2     6049.33     6004.03    155.05 o 
   7   1   2        3.21        4.31     14.83 o 
   8   1   2       36.79        9.95     18.46 o 
   9   1   2      816.63      647.12     49.70 o 
  10   1   2      256.72      351.61     41.29 o 
  11   1   2      566.31      628.23     93.30 o 
  12   1   2      147.11       53.97     75.68 o 
  13   1   2     1712.75     1911.21    147.29 o 
  14   1   2       56.58      -16.81     83.04 o 
  15   1   2     2114.96     2263.89    168.78 o 
  16   1   2     2243.57     2562.95    207.32 o 
  17   1   2      208.33      433.39    117.51 o 
  18   1   2      172.30      297.52    121.11 o 
 -19   2   2        2.89       21.00    120.84 o 
 -18   2   2        0.72     -163.44    108.96 o 
 -17   2   2      320.14       83.45    112.84 o 
 -16   2   2      383.04      377.07    144.67 o 
 -15   2   2      837.74      689.17    119.34 o 
 -14   2   2     1511.91     1088.80    297.10 o 
 -13   2   2     1900.04     1582.33    279.74 o 
 -12   2   2     2624.99     2634.32    202.88 o 
 -11   2   2      595.05      531.32     57.22 o 
 -10   2   2      888.56      863.13     64.82 o 
  -9   2   2      880.37     1113.54     53.91 o 
  -8   2   2     3355.63     3375.69     96.59 o 
  -7   2   2      731.95      686.73     37.89 o 
  -6   2   2      838.53      925.01     40.54 o 
  -5   2   2      303.38      308.75     23.50 o 
  -4   2   2     2275.33     2426.29     73.98 o 
  -3   2   2    17707.71    17743.74    419.67 o 
  -2   2   2    11828.21    12021.29    287.26 o 
  -1   2   2    18718.62    20657.23    528.94 o 
   0   2   2    14726.63    15217.11    305.17 o 
   1   2   2     5139.64     5916.82    119.23 o 
   2   2   2     3238.78     3051.94     69.05 o 
   3   2   2    11737.49    12131.56    235.97 o 
   4   2   2     3423.29     3265.37     80.57 o 
   5   2   2     6543.90     6436.04    165.19 o 
   6   2   2     2908.10     2712.95    141.60 o 
   7   2   2       48.74      100.15     29.75 o 
   8   2   2      287.08      280.27     42.19 o 
   9   2   2     4902.83     5058.94    159.12 o 
  10   2   2      377.96      255.67     42.85 o 
  11   2   2       68.97       76.85     69.24 o 
  12   2   2      218.16      273.77     83.78 o 
  13   2   2      612.42      565.32    104.27 o 
  14   2   2      240.69      108.79     88.33 o 
  15   2   2       72.00      -68.74     91.20 o 
  16   2   2      541.00      990.71    132.22 o 
  17   2   2       20.65       27.33    103.71 o 
  18   2   2       71.91      200.89    116.18 o 
 -19   3   2      194.50       76.07    123.63 o 
 -18   3   2        8.13      -30.17    114.72 o 
 -17   3   2        0.05       74.91    108.43 o 
 -16   3   2     1146.72      836.96    135.73 o 
 -15   3   2     1913.27     1675.15    156.51 o 
 -14   3   2       91.50       34.82     87.19 o 
 -13   3   2       30.89       -6.97     80.80 o 
 -12   3   2     1577.06     1702.83     95.98 o 
 -11   3   2     5047.37     4411.08    222.13 o 
 -10   3   2    10339.47    10348.81    286.58 o 
  -9   3   2     2891.68     2895.12     91.10 o 
  -8   3   2     3315.55     3233.91     92.65 o 
  -7   3   2     8932.80     8948.40    202.29 o 
  -6   3   2       80.97       79.70     19.96 o 
  -5   3   2     5573.78     5900.45    204.95 o 
  -4   3   2     2389.43     2797.63     94.13 o 
  -3   3   2     8516.77     9441.73    234.47 o 
  -2   3   2   116892.23   120860.88   2974.29 o 
  -1   3   2     1107.18     1068.90     49.52 o 
   0   3   2     4209.45     4250.86     90.04 o 
   1   3   2    95798.81    94074.37   2245.93 o 
   2   3   2    79985.48    82181.77   2748.20 o 
   3   3   2    19570.75    19662.35    968.34 o 
   4   3   2     3083.26     2994.90     73.46 o 
   5   3   2     7419.11     7133.83    159.67 o 
   6   3   2     6424.69     5969.64    224.14 o 
   7   3   2     4365.73     4459.08    162.72 o 
   8   3   2     2031.87     2113.89     90.24 o 
   9   3   2        4.25       -1.75     32.45 o 
  10   3   2      220.24      246.08     45.85 o 
  11   3   2     6018.79     5357.65    717.99 o 
  12   3   2     3097.32     2126.86   1071.63 o 
  13   3   2      764.55      855.77    111.78 o 
  14   3   2     3696.98     3391.45    201.75 o 
  15   3   2     4014.61     4429.02    233.67 o 
  16   3   2      131.57      100.19     98.22 o 
  17   3   2      176.09      212.03    109.35 o 
  18   3   2      749.25     1081.47    150.42 o 
 -18   4   2      832.77      709.92    235.36 o 
 -17   4   2      945.62      883.52    150.81 o 
 -16   4   2       36.51       38.42     98.61 o 
 -15   4   2     1563.53     1116.08    441.95 o 
 -14   4   2     5117.46     4654.36    237.83 o 
 -13   4   2     3200.43     2692.91    179.49 o 
 -12   4   2     1254.53     1266.88     89.96 o 
 -11   4   2     1240.98     1207.20    169.15 o 
 -10   4   2      416.68      460.00     57.22 o 
  -9   4   2    10237.41    10711.68    292.71 o 
  -8   4   2     1001.41      954.92     74.43 o 
  -7   4   2     4210.32     4441.77    145.43 o 
  -6   4   2     4144.83     4259.78    140.96 o 
  -5   4   2    12341.71    13118.41    280.75 o 
  -4   4   2    31041.86    31690.82    640.55 o 
  -3   4   2    52198.04    51470.92   1198.60 o 
  -2   4   2    46218.92    46214.01    981.34 o 
  -1   4   2     5339.77     5744.89    168.39 o 
   0   4   2     5887.73     5822.42    153.05 o 
   1   4   2      146.88      143.20     13.20 o 
   2   4   2     2663.89     2644.19     60.37 o 
   3   4   2     1727.34     1710.00     50.98 o 
   4   4   2     1896.21     1815.84     53.67 o 
   5   4   2    10954.16    10409.11    225.20 o 
   6   4   2     2071.59     2160.79     65.29 o 
   7   4   2     1311.68     1177.54     64.54 o 
   8   4   2     8282.70     8029.59    248.43 o 
   9   4   2     3116.67     2717.51    154.79 o 
  10   4   2     8231.76     7650.40    461.89 o 
  11   4   2     2278.58     2113.90    300.07 o 
  12   4   2      494.91      461.41     92.72 o 
  13   4   2       51.48      107.05     85.55 o 
  14   4   2     1693.50     2482.20    244.14 o 
  15   4   2      134.92      131.75     94.85 o 
  16   4   2       48.21       38.90     92.57 o 
  17   4   2       31.87       -9.74     97.73 o 
  18   4   2      179.16      166.96    113.42 o 
 -18   5   2       18.10       30.71    115.00 o 
 -17   5   2      441.76      485.77    128.40 o 
 -16   5   2       50.96       40.76     98.98 o 
 -15   5   2      836.69      850.57    146.18 o 
 -14   5   2      133.58      118.03     93.49 o 
 -13   5   2      984.59      991.50    129.25 o 
 -12   5   2     2121.86     2025.06    194.10 o 
 -11   5   2     2145.52     2109.76    172.08 o 
 -10   5   2       15.37       37.33     43.98 o 
  -9   5   2     1407.41     1378.68     84.27 o 
  -8   5   2     2928.77     2965.72    122.13 o 
  -7   5   2     4510.72     4596.35    150.25 o 
  -6   5   2     1193.97     1270.24     59.25 o 
  -5   5   2      637.02      699.43     37.72 o 
  -4   5   2     1181.32     1223.03     47.45 o 
  -3   5   2     6337.74     6471.29    156.25 o 
  -2   5   2    17440.69    17607.71    387.93 o 
  -1   5   2    14540.19    15022.97    403.81 o 
   0   5   2     5144.21     5301.41    212.11 o 
   1   5   2    22117.05    23204.23    520.37 o 
   2   5   2    11195.97    10454.35    377.59 o 
   3   5   2    19089.07    20483.12    371.00 o 
   4   5   2     2113.77     2153.95     61.88 o 
   5   5   2    17716.45    18020.32    354.19 o 
   6   5   2     2917.46     2850.49     76.76 o 
   7   5   2       61.76       47.93     17.28 o 
   8   5   2       11.31      -16.45     32.26 o 
   9   5   2        9.29       11.90     38.47 o 
  10   5   2      560.11      529.15     83.20 o 
  11   5   2     1613.58     1532.78     91.22 o 
  12   5   2      119.65      121.49     51.39 o 
  13   5   2        3.89      -26.01     72.85 o 
  14   5   2       90.26      110.47     88.29 o 
  15   5   2      125.53       35.34     94.22 o 
  16   5   2      639.12      722.99    124.57 o 
  17   5   2       39.90      -31.75     95.96 o 
 -18   6   2      323.26      426.02    132.29 o 
 -17   6   2      302.62      347.34    119.73 o 
 -16   6   2      695.81      764.44    126.05 o 
 -15   6   2       54.97       63.65     91.02 o 
 -14   6   2      522.42      271.60    125.60 o 
 -13   6   2      230.46      130.37     59.63 o 
 -12   6   2       91.12      107.10     57.01 o 
 -11   6   2      890.37      858.69     78.33 o 
 -10   6   2      161.15      140.38     51.17 o 
  -9   6   2      320.13      284.71     51.79 o 
  -8   6   2     1700.19     1683.11     66.99 o 
  -7   6   2      375.34      420.59     36.00 o 
  -6   6   2     1980.53     2044.83     69.32 o 
  -5   6   2      235.61      162.96     24.57 o 
  -4   6   2      388.77      317.86     24.73 o 
  -3   6   2    13793.14    13364.59    303.00 o 
  -2   6   2    10021.03    10481.48    293.05 o 
  -1   6   2     4920.15     4476.15    159.37 o 
   0   6   2     4033.09     4524.75    269.89 o 
   1   6   2       74.55       82.48     15.47 o 
   2   6   2      934.78      776.58     53.03 o 
   3   6   2     1630.91     1702.93     50.72 o 
   4   6   2     4808.01     5168.44    118.04 o 
   5   6   2     3925.05     3738.88     93.41 o 
   6   6   2       15.97       12.90     19.13 o 
   7   6   2     4335.12     3835.85    170.34 o 
   8   6   2      272.32      336.77     46.38 o 
   9   6   2      662.55      570.83     60.40 o 
  10   6   2      359.39      272.37     52.03 o 
  11   6   2     8254.93     7491.67    609.38 o 
  12   6   2      144.93      182.11     54.75 o 
  13   6   2     1950.08     1878.07    486.00 o 
  14   6   2     2508.95     2227.57    409.64 o 
  15   6   2        1.65     -106.89     82.92 o 
  16   6   2       23.35      128.29     96.48 o 
  17   6   2       20.03      -31.72     95.09 o 
 -17   7   2      176.53      138.65    108.60 o 
 -16   7   2      879.81      854.17    131.29 o 
 -15   7   2      608.33      600.32    118.03 o 
 -14   7   2        9.67      -47.89     57.48 o 
 -13   7   2      784.54      675.55     77.24 o 
 -12   7   2      189.69      204.74     60.47 o 
 -11   7   2      188.78      112.50     55.22 o 
 -10   7   2    12354.41    11889.84    325.84 o 
  -9   7   2    20349.76    20099.26    504.86 o 
  -8   7   2      337.23      329.61     48.50 o 
  -7   7   2     1276.23     1311.23     57.90 o 
  -6   7   2     2608.04     2547.18     83.53 o 
  -5   7   2     3990.88     3875.16    102.37 o 
  -4   7   2     1021.47      915.47     54.37 o 
  -3   7   2    10830.20    11463.88    264.74 o 
  -2   7   2    10545.45    11730.51    338.09 o 
  -1   7   2      946.45      843.96     51.55 o 
   0   7   2     3754.02     4336.59    131.66 o 
   1   7   2     4503.45     4516.33    108.43 o 
   2   7   2    11485.34    11358.01    216.84 o 
   3   7   2    32746.84    32293.36    580.27 o 
   4   7   2    33314.75    32602.95    622.77 o 
   5   7   2      830.18      711.02     43.14 o 
   6   7   2     1285.79     1294.44    100.59 o 
   7   7   2     3289.45     3020.32    105.06 o 
   8   7   2      290.12      227.78     41.72 o 
   9   7   2      504.49      389.62     51.04 o 
  10   7   2       37.48       24.35     45.72 o 
  11   7   2      361.68      319.93     59.11 o 
  12   7   2     3620.23     3392.61    335.62 o 
  13   7   2      686.43      610.25    101.88 o 
  14   7   2      632.00      570.42    107.25 o 
  15   7   2     3313.77     3507.46    390.03 o 
  16   7   2      760.21      887.23    160.10 o 
  17   7   2      364.88      395.30    120.54 o 
 -17   8   2     2276.98     2119.42    268.96 o 
 -16   8   2     1405.45     1652.50    257.95 o 
 -15   8   2      729.58      556.57    112.76 o 
 -14   8   2      303.15      288.13     72.78 o 
 -13   8   2       79.33      106.80     59.95 o 
 -12   8   2      253.93      226.48     60.78 o 
 -11   8   2       93.14       83.08     53.55 o 
 -10   8   2       84.05      111.39     48.93 o 
  -9   8   2       15.87       36.44     43.19 o 
  -8   8   2      169.85      154.95     42.15 o 
  -7   8   2      281.95      257.23     32.51 o 
  -6   8   2       25.83       40.32     23.73 o 
  -5   8   2     1771.52     1676.12     60.38 o 
  -4   8   2    32862.96    33420.90    639.51 o 
  -3   8   2    13028.01    12298.16    266.13 o 
  -2   8   2      104.66       96.00     31.72 o 
  -1   8   2      483.15      312.53     56.91 o 
   0   8   2     1838.88     1942.38    115.35 o 
   1   8   2     3109.48     3382.69    163.50 o 
   2   8   2       10.66       -6.01     18.02 o 
   3   8   2       31.86       29.57     20.34 o 
   4   8   2     1279.29     1192.58     52.77 o 
   5   8   2      309.48      316.50     31.91 o 
   6   8   2      365.21      334.60     33.19 o 
   7   8   2      239.33      187.68     40.42 o 
   8   8   2      428.12      343.84     47.76 o 
   9   8   2     5248.32     4780.17    222.04 o 
  10   8   2     2599.02     2443.67    105.42 o 
  11   8   2     3320.20     3315.48    336.78 o 
  12   8   2      534.05      588.43     78.22 o 
  13   8   2      447.57      508.54     69.22 o 
  14   8   2        1.63      -64.74     66.67 o 
  15   8   2        2.21       19.43     75.77 o 
  16   8   2       71.75        7.12     78.95 o 
 -16   9   2       19.17       36.12    148.70 o 
 -15   9   2      684.92      562.52    162.22 o 
 -14   9   2      224.23      133.10     85.89 o 
 -13   9   2      553.56      631.16    101.01 o 
 -12   9   2       95.71      239.27     79.43 o 
 -11   9   2     1699.39     1422.72    152.53 o 
 -10   9   2       19.54       22.28     62.06 o 
  -9   9   2     2566.10     2461.04    145.94 o 
  -8   9   2     4086.91     4180.17    284.90 o 
  -7   9   2      488.02      418.98     48.40 o 
  -6   9   2       17.92       39.66     33.39 o 
  -5   9   2     5865.45     5545.50    156.61 o 
  -4   9   2     7970.41     7349.70    193.64 o 
  -3   9   2     4211.05     3842.13    226.46 o 
  -2   9   2     4821.91     4913.88    177.94 o 
  -1   9   2      401.08      418.04     45.43 o 
   0   9   2      583.11      645.81     60.11 o 
   1   9   2       56.52       65.01     32.96 o 
   2   9   2      344.44      361.72     33.58 o 
   3   9   2        1.76       -3.98     23.66 o 
   4   9   2      292.07      295.59     39.16 o 
   5   9   2     1507.01     1493.37     61.32 o 
   6   9   2      365.44      417.43     44.29 o 
   7   9   2     2620.06     2358.33     98.15 o 
   8   9   2      828.98      851.32     63.68 o 
   9   9   2     2241.23     2098.69    103.79 o 
  10   9   2     1183.51     1181.10     77.03 o 
  11   9   2      976.81      905.49     91.82 o 
  12   9   2      889.66      774.46    137.40 o 
  13   9   2      233.18      222.26     60.00 o 
  14   9   2      277.24      254.00     78.25 o 
  15   9   2        6.92       -6.61     73.30 o 
  16   9   2       95.89      116.15     83.41 o 
 -16  10   2      440.99      314.74    158.79 o 
 -15  10   2      234.43      322.71    100.31 o 
 -14  10   2       58.46       23.45     79.91 o 
 -13  10   2       78.75       67.23     79.56 o 
 -12  10   2      144.07      129.15     80.58 o 
 -11  10   2      136.50       99.07     73.40 o 
 -10  10   2       11.30        0.71     64.98 o 
  -9  10   2     1061.37     1150.38    102.66 o 
  -8  10   2     2877.80     2765.22    243.44 o 
  -7  10   2       66.75       39.01     48.45 o 
  -6  10   2      160.43      143.85     38.30 o 
  -5  10   2      454.61      487.68     43.07 o 
  -4  10   2     1614.86     1658.07    107.82 o 
  -3  10   2    12832.32    12557.95    446.17 o 
  -2  10   2     3488.74     3528.26    170.52 o 
  -1  10   2     1692.43     1533.27     81.38 o 
   0  10   2     1124.76     1175.07     80.52 o 
   1  10   2       20.32       30.96     35.86 o 
   2  10   2      108.18      121.34     37.75 o 
   3  10   2      218.74      158.76     30.97 o 
   4  10   2      141.11      125.47     31.10 o 
   5  10   2     8223.54     8483.08    216.65 o 
   6  10   2      763.14      827.49     69.32 o 
   7  10   2     3276.27     3307.58    138.69 o 
   8  10   2     3789.58     3585.81    148.48 o 
   9  10   2     1226.92     1155.68    141.76 o 
  10  10   2      761.63     1044.57    137.35 o 
  11  10   2      307.33      356.54    151.12 o 
  12  10   2        4.62      -11.09     79.72 o 
  13  10   2       42.76     -107.17     71.45 o 
  14  10   2      273.56      217.49    181.19 o 
  15  10   2       11.78       78.28    154.55 o 
 -15  11   2      532.44      614.76    162.83 o 
 -14  11   2      116.13      171.09    124.69 o 
 -13  11   2      104.16      163.83    126.91 o 
 -12  11   2     1817.13     1888.69    215.07 o 
 -11  11   2     1914.89     2210.21    227.40 o 
 -10  11   2      558.40      870.81    161.22 o 
  -9  11   2     1607.22     1559.18    370.74 o 
  -8  11   2     1012.33      846.75    118.74 o 
  -7  11   2      964.01      925.37    129.53 o 
  -6  11   2        9.70      -11.69     44.75 o 
  -5  11   2      140.26      178.24     47.73 o 
  -4  11   2      169.70      177.27     46.14 o 
  -3  11   2      559.85      580.08     60.41 o 
  -2  11   2     7440.81     7093.19    356.59 o 
  -1  11   2     4024.34     4104.49    143.47 o 
   0  11   2      606.62      641.51     59.83 o 
   1  11   2     7038.56     6922.13    208.19 o 
   2  11   2    14731.40    14334.35    591.76 o 
   3  11   2     1594.45     1585.13     86.58 o 
   4  11   2     2258.12     2383.62    120.77 o 
   5  11   2     3477.10     3404.08    215.81 o 
   6  11   2      713.80      611.02    115.10 o 
   7  11   2      661.86      727.50    111.31 o 
   8  11   2      150.83      127.25    115.20 o 
   9  11   2       15.85       -7.81     76.24 o 
  10  11   2      171.03      225.54     98.68 o 
  11  11   2      226.43      230.77    129.13 o 
  12  11   2      389.41      193.95    136.19 o 
  13  11   2        0.42       -7.76     87.26 o 
  14  11   2      329.17      259.39    109.39 o 
 -14  12   2      797.24      671.30    200.05 o 
 -13  12   2       46.58      -11.49     96.04 o 
 -12  12   2       43.38      -51.28     87.17 o 
 -11  12   2       15.02      -31.39     84.89 o 
 -10  12   2      200.57      112.27     93.74 o 
  -9  12   2      283.38      422.42    114.91 o 
  -8  12   2       73.21       82.70     86.88 o 
  -7  12   2     1155.00     1015.69    217.90 o 
  -6  12   2      131.57      150.65     54.05 o 
  -5  12   2     1351.15     1274.70     85.96 o 
  -4  12   2      825.55      851.50     73.39 o 
  -3  12   2      225.50      225.75     69.45 o 
  -2  12   2       17.22        5.46     42.01 o 
  -1  12   2     4349.70     4060.57    149.45 o 
   0  12   2     7648.82     7591.14    226.76 o 
   1  12   2      139.55      108.52     46.24 o 
   2  12   2     1999.40     1981.45    112.78 o 
   3  12   2      946.85      925.48     82.81 o 
   4  12   2     5859.64     5727.68    206.69 o 
   5  12   2        1.56       11.43     75.38 o 
   6  12   2     1106.03     1050.76    129.42 o 
   7  12   2      495.26      534.25    109.16 o 
   8  12   2      453.55      340.72    112.69 o 
   9  12   2     1731.66     1755.61    227.69 o 
  10  12   2      153.70      168.92     99.22 o 
  11  12   2      276.67      298.23    107.55 o 
  12  12   2       22.17       15.50     91.14 o 
  13  12   2      605.53      664.18    176.04 o 
 -13  13   2      743.42      710.20    142.19 o 
 -12  13   2     1483.59     1251.56    200.05 o 
 -11  13   2      427.25      344.30    114.25 o 
 -10  13   2     2935.87     2405.19    793.90 o 
  -9  13   2      196.12      123.73    107.03 o 
  -8  13   2     2455.25     2261.54    305.74 o 
  -7  13   2     1257.36     1330.69    231.93 o 
  -6  13   2      190.35       81.80     91.67 o 
  -5  13   2      345.81      433.61     65.95 o 
  -4  13   2      890.45      835.80     76.34 o 
  -3  13   2       59.08       74.03     48.41 o 
  -2  13   2      257.09      351.62     60.79 o 
  -1  13   2     2879.78     2880.32    251.60 o 
   0  13   2      283.68      243.98     55.50 o 
   1  13   2      160.87      149.57     60.23 o 
   2  13   2      146.33      154.53     58.58 o 
   3  13   2     5861.88     6257.98    422.56 o 
   4  13   2     2863.15     3077.02    150.68 o 
   5  13   2     1707.99     1792.06    160.43 o 
   6  13   2     6486.77     6643.97    329.73 o 
   7  13   2     1024.85      866.51    132.80 o 
   8  13   2      165.55      123.03     99.37 o 
   9  13   2      690.37      608.08    126.06 o 
  10  13   2        2.14       32.22     97.19 o 
  11  13   2      220.28      143.23    109.85 o 
  12  13   2      107.51       95.32    107.50 o 
 -12  14   2        0.93      -97.74     97.30 o 
 -11  14   2        3.42      -41.19     95.79 o 
 -10  14   2      914.79      784.35    142.76 o 
  -9  14   2      680.98      650.50    219.92 o 
  -8  14   2       14.04      -41.85     86.28 o 
  -7  14   2        8.15       -1.06     93.13 o 
  -6  14   2       11.90        3.28     87.11 o 
  -5  14   2       18.22       11.72     52.62 o 
  -4  14   2     2107.78     2417.56    191.50 o 
  -3  14   2     1738.71     1826.52    108.82 o 
  -2  14   2     2163.30     2107.65    114.98 o 
  -1  14   2      175.72      109.36     55.74 o 
   0  14   2     2238.03     2542.79    137.52 o 
   1  14   2      470.62      563.60     77.67 o 
   2  14   2       20.87       -5.90     54.93 o 
   3  14   2      990.78      986.35     94.01 o 
   4  14   2        6.67      -10.45     56.70 o 
   5  14   2       11.96      -30.81     81.07 o 
   6  14   2       11.95      -10.43     88.27 o 
   7  14   2       73.17       85.80     96.86 o 
   8  14   2      138.38      316.79    116.64 o 
   9  14   2      892.59      785.54    233.54 o 
  10  14   2      328.87      392.98    241.71 o 
  11  14   2      431.61      310.92    172.91 o 
 -10  15   2      289.55      353.22    135.20 o 
  -9  15   2       12.03      -52.85    101.74 o 
  -8  15   2      416.77      535.43    261.59 o 
  -7  15   2      644.88      536.33    140.02 o 
  -6  15   2       23.71       69.66     99.32 o 
  -5  15   2      194.71      206.44    174.02 o 
  -4  15   2      540.01      523.52     84.97 o 
  -3  15   2       36.20       57.29     57.78 o 
  -2  15   2       56.17      131.69     61.40 o 
  -1  15   2      216.93      169.48     79.89 o 
   0  15   2       26.78       20.69     59.26 o 
   1  15   2      204.05      218.46     72.21 o 
   2  15   2      570.38      638.94     87.69 o 
   3  15   2     2315.10     2556.87    238.57 o 
   4  15   2     2503.56     2608.94    237.49 o 
   5  15   2     1004.03      971.39    146.87 o 
   6  15   2        9.38      -10.98     97.73 o 
   7  15   2      223.44      299.14    122.28 o 
   8  15   2        4.12      -52.46     97.13 o 
   9  15   2      673.59      690.65    171.40 o 
  10  15   2      231.35      349.83    135.02 o 
  -8  16   2     1881.19     1913.21    230.46 o 
  -7  16   2      283.07      422.49    132.48 o 
  -6  16   2      351.13      264.85    120.89 o 
  -5  16   2       19.84       14.85    101.63 o 
  -4  16   2      156.25      150.00     75.74 o 
  -3  16   2       63.74       82.06     72.28 o 
  -2  16   2       28.04       44.04     65.25 o 
  -1  16   2      516.00      671.28     93.40 o 
   0  16   2      463.23      555.81     90.41 o 
   1  16   2      187.29      268.36     78.85 o 
   2  16   2       77.33       24.14     66.86 o 
   3  16   2      662.40      761.95     99.88 o 
   4  16   2      447.28      421.54    124.59 o 
   5  16   2      175.44      187.41    110.12 o 
   6  16   2     1024.15     1001.63    160.27 o 
   7  16   2       25.60       29.60    117.43 o 
   8  16   2      104.43      234.78    126.86 o 
  -6  17   2      164.83      106.79    115.39 o 
  -5  17   2     1039.04     1249.78    372.25 o 
  -4  17   2       19.35       64.97    133.37 o 
  -3  17   2      343.98      477.98    103.28 o 
  -2  17   2      962.42     1349.05    139.72 o 
  -1  17   2       28.32       16.94     73.20 o 
   0  17   2       17.33        7.25     68.65 o 
   1  17   2        3.17        9.30     72.26 o 
   2  17   2      101.41      116.68     78.06 o 
   3  17   2     1959.66     1937.24    223.00 o 
   4  17   2      275.47      384.98    134.15 o 
   5  17   2      321.98      374.45    130.86 o 
 -19   1   3       55.08      -33.37    117.69 o 
 -18   1   3      114.95      -55.77    111.11 o 
 -17   1   3     1995.43     1330.37    221.74 o 
 -16   1   3      826.16      805.82    129.04 o 
 -15   1   3       29.16      -30.20     82.66 o 
 -14   1   3     2579.11     2311.76    443.45 o 
 -13   1   3      810.80      852.13    110.21 o 
 -12   1   3      326.83      311.40     80.87 o 
 -11   1   3     1429.10     1427.96     84.03 o 
 -10   1   3     1408.43     1572.44     70.32 o 
  -9   1   3     7646.38     7936.70    190.89 o 
  -8   1   3     4234.84     4247.79    115.63 o 
  -7   1   3    20272.74    20631.37    430.60 o 
  -6   1   3    43560.58    45105.47    904.27 o 
  -5   1   3    11924.62    12156.31    258.23 o 
  -4   1   3     7518.01     7716.27    194.67 o 
  -3   1   3     2835.81     3126.78    110.66 o 
  -2   1   3    27394.58    29751.14    852.26 o 
  -1   1   3     2439.11     2613.64    110.87 o 
   0   1   3     4085.48     4262.55     89.27 o 
   1   1   3    18265.61    19941.43    399.30 o 
   2   1   3    63311.10    68798.71   1326.11 o 
   3   1   3     7964.81     8366.96    158.37 o 
   4   1   3     1282.69     1410.85     66.93 o 
   5   1   3     1605.54     1541.11     49.71 o 
   6   1   3     1290.67     1458.93     58.42 o 
   7   1   3    12491.58    12509.42    269.01 o 
   8   1   3    17564.38    17574.19    370.62 o 
   9   1   3     4157.37     3775.17    126.78 o 
  10   1   3       72.71       59.43     60.61 o 
  11   1   3        0.21       60.26     66.94 o 
  12   1   3      511.46      575.91    220.93 o 
  13   1   3      908.37     1026.83    220.53 o 
  14   1   3     1274.53     1403.03    136.03 o 
  15   1   3      253.35      331.13    119.25 o 
  16   1   3      651.33      900.88    143.45 o 
  17   1   3      122.71      296.69    114.83 o 
  18   1   3       61.60       38.20    106.36 o 
 -19   2   3        2.19       93.56    129.04 o 
 -18   2   3        6.80       10.47    115.61 o 
 -17   2   3        8.12      110.61    108.91 o 
 -16   2   3        7.09      -48.73     92.52 o 
 -15   2   3      490.35      329.35    104.92 o 
 -14   2   3       56.73      108.39     86.40 o 
 -13   2   3     2050.86     2051.75    349.41 o 
 -12   2   3     1724.41     1658.12     94.78 o 
 -11   2   3    10465.20     9906.37    385.71 o 
 -10   2   3    31752.20    34045.77    848.04 o 
  -9   2   3       23.24        8.36     26.20 o 
  -8   2   3     2399.26     2540.88     81.11 o 
  -7   2   3     6518.35     7059.65    166.67 o 
  -6   2   3    20991.17    23671.81    487.76 o 
  -5   2   3     7163.72     7573.35    253.40 o 
  -4   2   3      427.15      422.81     29.89 o 
  -3   2   3      917.11     1207.76     69.71 o 
  -2   2   3    15673.07    16615.35    490.30 o 
  -1   2   3     6616.47     6783.42    188.09 o 
   0   2   3    15949.58    15912.77    304.62 o 
   1   2   3     1434.70     1508.21     51.04 o 
   2   2   3    21146.98    20871.12    396.08 o 
   3   2   3    40554.61    41481.11    772.88 o 
   4   2   3    10678.66    10519.90    208.61 o 
   5   2   3      435.07      403.43     25.97 o 
   6   2   3     2017.32     1818.24     57.56 o 
   7   2   3        9.21       13.73     16.95 o 
   8   2   3    13734.42    14285.34    306.82 o 
   9   2   3      871.03      795.35     65.62 o 
  10   2   3      580.14      537.60     56.99 o 
  11   2   3      699.28      569.79     90.47 o 
  12   2   3       41.71      114.92     77.15 o 
  13   2   3     2006.63     1982.82    146.79 o 
  14   2   3     2295.99     3029.39    186.26 o 
  15   2   3     1026.27     1348.38    140.75 o 
  16   2   3      191.75      138.76    100.07 o 
  17   2   3       15.86       38.80     99.93 o 
  18   2   3       45.75      -11.34    110.31 o 
 -19   3   3      453.85      344.56    136.31 o 
 -18   3   3      162.31      -20.15    125.70 o 
 -17   3   3      522.84      529.14    129.23 o 
 -16   3   3      939.40      689.11    127.46 o 
 -15   3   3      302.85      152.50    100.89 o 
 -14   3   3      468.45      392.34    100.99 o 
 -13   3   3      726.47      663.08    106.79 o 
 -12   3   3      773.51      801.72     75.35 o 
 -11   3   3     2492.91     2410.82    112.71 o 
 -10   3   3     1085.58     1019.17     73.38 o 
  -9   3   3      283.54      332.03     34.32 o 
  -8   3   3       39.23      115.23     25.55 o 
  -7   3   3     4554.37     4903.92    145.33 o 
  -6   3   3     2065.18     1950.20     65.63 o 
  -5   3   3     2140.86     2034.78     64.81 o 
  -4   3   3    13257.25    13015.10    319.67 o 
  -3   3   3      246.78      248.51     22.67 o 
  -2   3   3     2045.94     1966.93     91.41 o 
  -1   3   3    12225.53    12558.46    337.05 o 
   0   3   3       80.86      154.31     22.85 o 
   1   3   3     1907.49     2085.04     58.02 o 
   2   3   3    30537.78    31024.72    589.70 o 
   3   3   3     8629.92     8991.45    182.43 o 
   4   3   3       60.65       36.01     16.00 o 
   5   3   3     3033.61     2888.01     75.45 o 
   6   3   3      319.25      381.94     28.46 o 
   7   3   3     1928.61     1930.53     62.59 o 
   8   3   3    15043.99    15029.63    640.63 o 
   9   3   3     1759.12     1953.43    183.56 o 
  10   3   3      441.99      423.54     50.90 o 
  11   3   3        1.13       -0.10     65.76 o 
  12   3   3     1411.72     1273.98    118.95 o 
  13   3   3     1018.35      966.57    114.61 o 
  14   3   3      105.42      124.78     89.76 o 
  15   3   3      597.84      522.59    109.50 o 
  16   3   3     1127.79     1523.58    205.39 o 
  17   3   3       23.53      -16.57     96.97 o 
  18   3   3      334.39      416.47    125.27 o 
 -18   4   3      142.32        5.85    195.71 o 
 -17   4   3      120.62      220.04    114.56 o 
 -16   4   3     1847.93     1624.99    162.20 o 
 -15   4   3     1124.92      928.39    129.15 o 
 -14   4   3      219.17      156.47     94.37 o 
 -13   4   3     3668.87     3716.39    260.75 o 
 -12   4   3       55.21       51.65     51.72 o 
 -11   4   3        8.59      -16.21     46.06 o 
 -10   4   3      331.75      206.85     51.38 o 
  -9   4   3      961.13     1001.18     60.40 o 
  -8   4   3      769.83      756.38     45.64 o 
  -7   4   3     3924.19     3986.13    149.81 o 
  -6   4   3      575.84      553.00     48.74 o 
  -5   4   3     4489.60     4507.58    114.83 o 
  -4   4   3     2134.82     2621.36     87.02 o 
  -3   4   3     9393.49    10036.78    231.02 o 
  -2   4   3     3094.09     3425.28     91.46 o 
  -1   4   3     5276.13     5108.46    292.39 o 
   0   4   3    22897.47    23547.38    590.07 o 
   1   4   3      340.69      251.40     18.29 o 
   2   4   3      306.22      305.68     18.90 o 
   3   4   3      172.41      198.91     20.95 o 
   4   4   3     2241.55     2199.22    103.97 o 
   5   4   3     1426.63     1374.62     50.41 o 
   6   4   3     1377.86     1542.78     90.30 o 
   7   4   3       18.89       25.30     18.89 o 
   8   4   3      785.72      742.08     55.49 o 
   9   4   3     1392.16     1279.80     86.84 o 
  10   4   3      191.52      215.10     57.88 o 
  11   4   3       52.47       54.77     43.90 o 
  12   4   3      232.94      187.98     80.03 o 
  13   4   3      121.07       70.33     77.69 o 
  14   4   3      140.85      237.23     92.61 o 
  15   4   3     1560.23     1698.92    154.23 o 
  16   4   3        5.19       73.57    110.97 o 
  17   4   3      336.46      323.88    113.17 o 
 -18   5   3      303.83      313.03    126.30 o 
 -17   5   3      951.18     1122.64    154.14 o 
 -16   5   3       10.83      -67.90     95.16 o 
 -15   5   3       27.84      -59.08     90.37 o 
 -14   5   3        1.74       32.90     86.17 o 
 -13   5   3      818.21      970.03     87.07 o 
 -12   5   3      307.01      314.98     65.72 o 
 -11   5   3     1783.94     1879.13    106.18 o 
 -10   5   3     3860.90     3817.31    145.50 o 
  -9   5   3     1396.48     1419.52     85.37 o 
  -8   5   3     2796.07     2919.28     92.42 o 
  -7   5   3    13175.70    13358.70    374.86 o 
  -6   5   3    25353.93    26630.59    551.47 o 
  -5   5   3    14168.78    15121.16    461.71 o 
  -4   5   3     3528.55     2986.06     99.10 o 
  -3   5   3     3387.85     3525.56     98.60 o 
  -2   5   3    18417.75    20008.88    437.81 o 
  -1   5   3       22.27       49.79     25.07 o 
   0   5   3    23662.64    25145.86    507.61 o 
   1   5   3      341.78      384.32     40.79 o 
   2   5   3    16003.43    17712.55    424.31 o 
   3   5   3    16371.37    16921.71    329.33 o 
   4   5   3     2042.50     1841.75     64.77 o 
   5   5   3      507.58      566.58     62.66 o 
   6   5   3     1907.92     2094.46     65.78 o 
   7   5   3    21758.87    22308.33    498.86 o 
   8   5   3     8926.19     9112.58    280.52 o 
   9   5   3     1194.43     1083.07     72.25 o 
  10   5   3      433.97      423.29     55.99 o 
  11   5   3      161.03      258.62     52.80 o 
  12   5   3     1736.28     1833.11    143.45 o 
  13   5   3      142.95      207.01     83.08 o 
  14   5   3        7.68       83.60     82.19 o 
  15   5   3     1173.46     1162.80    234.45 o 
  16   5   3     1380.79     1582.84    156.11 o 
  17   5   3      172.31      370.52    114.20 o 
 -18   6   3      117.27      -22.55    109.67 o 
 -17   6   3      120.64       80.00    109.14 o 
 -16   6   3      650.96      614.85    127.43 o 
 -15   6   3        2.69      106.51     97.70 o 
 -14   6   3      465.49      331.22    190.67 o 
 -13   6   3     1180.87     1374.03    222.98 o 
 -12   6   3     3111.92     3151.23    150.51 o 
 -11   6   3     7444.27     7068.30    266.42 o 
 -10   6   3     5070.54     5179.95    418.83 o 
  -9   6   3       82.94       63.65     45.51 o 
  -8   6   3       39.88       34.31     28.78 o 
  -7   6   3       65.81       65.75     27.81 o 
  -6   6   3      632.15      653.73     51.44 o 
  -5   6   3      262.17      334.35     60.60 o 
  -4   6   3     8929.28     8353.30    203.16 o 
  -3   6   3     4898.80     4750.75    195.21 o 
  -2   6   3      138.53      177.51     39.25 o 
  -1   6   3     9237.53     9352.99    270.38 o 
   0   6   3     3034.38     2297.14    177.11 o 
   1   6   3     2341.47     2068.62     53.48 o 
   2   6   3     7070.64     7043.98    140.69 o 
   3   6   3    19785.66    20211.11    368.13 o 
   4   6   3     2292.45     2152.13    106.51 o 
   5   6   3        0.70        1.11     20.53 o 
   6   6   3      548.92      496.64     52.33 o 
   7   6   3     2577.89     2768.63    100.34 o 
   8   6   3     3521.03     3718.74    169.69 o 
   9   6   3     1003.02      949.72     72.04 o 
  10   6   3       68.89       94.58     42.60 o 
  11   6   3      559.18      608.79     62.25 o 
  12   6   3      603.62      578.31     67.14 o 
  13   6   3      116.75      214.01     83.67 o 
  14   6   3     1679.05     1820.41    164.43 o 
  15   6   3      298.70      442.74    189.05 o 
  16   6   3        3.82       23.33     93.01 o 
  17   6   3        6.38      -49.08     96.14 o 
 -17   7   3      111.72      175.84    108.11 o 
 -16   7   3      474.46      527.32    120.70 o 
 -15   7   3      554.58      695.92    121.33 o 
 -14   7   3       17.48       18.94     62.83 o 
 -13   7   3      124.39      106.16     64.18 o 
 -12   7   3      617.67      493.48     72.51 o 
 -11   7   3       10.37      -27.41     51.37 o 
 -10   7   3      233.73      230.08     59.12 o 
  -9   7   3     1947.28     1515.00    245.39 o 
  -8   7   3      271.32      264.34     36.89 o 
  -7   7   3       95.09      114.08     30.79 o 
  -6   7   3     1388.73     1252.85     64.85 o 
  -5   7   3     1203.34     1099.96     50.06 o 
  -4   7   3      462.20      483.38     36.90 o 
  -3   7   3       54.71       62.26     15.89 o 
  -2   7   3     6577.61     6610.47    207.89 o 
  -1   7   3    29950.93    30191.94    708.96 o 
   0   7   3      140.67      126.42     30.91 o 
   1   7   3      821.36      911.18     33.50 o 
   2   7   3      326.00      309.69     23.52 o 
   3   7   3     4684.21     5024.08    109.82 o 
   4   7   3     2794.55     3049.30     83.52 o 
   5   7   3     3179.17     3159.01     86.61 o 
   6   7   3     5379.69     5883.89    143.70 o 
   7   7   3       23.86       45.21     34.44 o 
   8   7   3      412.43      333.06     62.66 o 
   9   7   3      530.23      425.32     51.83 o 
  10   7   3     1008.77     1017.15     71.86 o 
  11   7   3     1269.92     1232.66    119.25 o 
  12   7   3     1472.09     1550.52     90.75 o 
  13   7   3       75.97      195.72     72.45 o 
  14   7   3       13.96       81.40     70.94 o 
  15   7   3        7.95      -44.98     69.34 o 
  16   7   3      144.71       98.01     81.65 o 
 -17   8   3        6.42      -12.51    156.16 o 
 -16   8   3      901.91      637.16    178.16 o 
 -15   8   3      765.31      762.66    181.19 o 
 -14   8   3      140.30      191.99     70.99 o 
 -13   8   3      179.54      195.08     66.12 o 
 -12   8   3     2564.43     2608.68    128.99 o 
 -11   8   3     3427.47     3414.05    142.26 o 
 -10   8   3      112.31      137.95     52.93 o 
  -9   8   3       26.25       19.74     44.52 o 
  -8   8   3     1027.66     1022.27     68.95 o 
  -7   8   3      507.76      606.83     43.22 o 
  -6   8   3      336.70      363.78     34.17 o 
  -5   8   3      316.03      287.52     28.55 o 
  -4   8   3       38.52       28.95     35.22 o 
  -3   8   3     5272.03     5492.06    182.91 o 
  -2   8   3     3241.46     3188.20    113.03 o 
  -1   8   3     6545.60     6094.29    239.60 o 
   0   8   3     7203.10     7755.79    283.04 o 
   1   8   3    21638.77    21941.06    529.14 o 
   2   8   3      589.37      556.67     30.22 o 
   3   8   3     1875.88     1947.44     59.16 o 
   4   8   3      568.71      592.75     37.81 o 
   5   8   3       41.99       37.69     25.52 o 
   6   8   3       44.79       -3.16     25.36 o 
   7   8   3        2.77        4.64     35.03 o 
   8   8   3       19.03       13.68     40.13 o 
   9   8   3     2930.42     2836.47    186.71 o 
  10   8   3       76.96       95.37     44.69 o 
  11   8   3       74.51       98.57     48.03 o 
  12   8   3      174.81      167.48     53.55 o 
  13   8   3      139.34       97.49     54.18 o 
  14   8   3      824.49      710.44     95.15 o 
  15   8   3      624.26      662.46    176.31 o 
  16   8   3        2.42      -13.19     75.78 o 
 -16   9   3      135.77      163.43    161.41 o 
 -15   9   3      275.49      142.64    139.62 o 
 -14   9   3        8.62      -11.53     87.26 o 
 -13   9   3        2.34       51.68    100.78 o 
 -12   9   3      993.75      920.76    108.09 o 
 -11   9   3     1419.06     1375.55    120.27 o 
 -10   9   3     2779.29     2819.03    162.85 o 
  -9   9   3      280.67      341.01     73.63 o 
  -8   9   3       81.53      110.94     61.06 o 
  -7   9   3     3350.95     3285.39    137.81 o 
  -6   9   3     9735.28     9505.33    262.02 o 
  -5   9   3     8065.47     7646.89    199.85 o 
  -4   9   3     3912.03     3571.01    186.58 o 
  -3   9   3     7846.71     7795.88    220.91 o 
  -2   9   3        0.47       28.16     32.74 o 
  -1   9   3     1408.29     1323.58     98.75 o 
   0   9   3     3008.50     2947.39    109.04 o 
   1   9   3     8483.16     8606.57    235.56 o 
   2   9   3     3885.36     3972.10    110.19 o 
   3   9   3      871.77      876.83     48.38 o 
   4   9   3      114.67      139.90     33.79 o 
   5   9   3      315.78      281.19     39.27 o 
   6   9   3       54.74       16.03     40.95 o 
   7   9   3      839.28      911.62     65.77 o 
   8   9   3     6265.92     5690.41    205.36 o 
   9   9   3     6855.24     5927.02    372.39 o 
  10   9   3        5.21       34.99     45.87 o 
  11   9   3      826.26      778.85     71.07 o 
  12   9   3       44.88       16.10     50.53 o 
  13   9   3     1123.75     1173.82     87.50 o 
  14   9   3      121.13      187.80     75.77 o 
  15   9   3      322.68      279.97     92.96 o 
 -16  10   3        3.00      143.05    155.96 o 
 -15  10   3      383.06      549.52    112.13 o 
 -14  10   3      196.26      197.48     93.78 o 
 -13  10   3       12.72     -111.48     74.32 o 
 -12  10   3     1933.53     2086.52    416.70 o 
 -11  10   3     9457.88     9549.54    356.37 o 
 -10  10   3      301.11      453.82     86.08 o 
  -9  10   3     3358.49     3029.72    164.56 o 
  -8  10   3       34.96       73.98     60.30 o 
  -7  10   3     9975.18     9655.37    270.17 o 
  -6  10   3      123.14      134.73     44.57 o 
  -5  10   3        8.35       46.13     31.73 o 
  -4  10   3     1072.88      930.27     66.88 o 
  -3  10   3       48.44       44.88     40.11 o 
  -2  10   3     2384.84     2410.40    105.24 o 
  -1  10   3      268.58      312.41     47.77 o 
   0  10   3     2374.56     2134.86    139.39 o 
   1  10   3     3431.15     3231.63    119.86 o 
   2  10   3     4543.03     4381.94    384.02 o 
   3  10   3     2255.49     2079.41    120.22 o 
   4  10   3      174.46      182.02     37.61 o 
   5  10   3      143.75      190.57     40.03 o 
   6  10   3       60.50       51.99     43.39 o 
   7  10   3     1292.81     1105.99     82.28 o 
   8  10   3     4060.88     4164.03    180.99 o 
   9  10   3       30.46       23.16     50.50 o 
  10  10   3       21.61      -18.18     50.00 o 
  11  10   3      164.79      183.14     63.65 o 
  12  10   3      589.71      616.51     83.18 o 
  13  10   3      254.60      205.16     70.71 o 
  14  10   3       37.51       49.63    164.03 o 
  15  10   3      103.27       26.03    156.77 o 
 -15  11   3     1053.37     1024.08    237.27 o 
 -14  11   3      116.26       60.16     84.31 o 
 -13  11   3        4.46       45.00     82.84 o 
 -12  11   3       35.00      -73.96     92.41 o 
 -11  11   3      440.71      512.31     92.05 o 
 -10  11   3     1241.66     1234.09    115.04 o 
  -9  11   3     3301.53     3456.96    328.49 o 
  -8  11   3      173.88      189.95     69.47 o 
  -7  11   3       34.64        0.97     50.54 o 
  -6  11   3      380.88      401.09     49.45 o 
  -5  11   3     1730.43     1760.75     94.25 o 
  -4  11   3      690.50      596.77     61.63 o 
  -3  11   3     3503.74     3447.43    134.16 o 
  -2  11   3     5673.39     5999.18    298.31 o 
  -1  11   3     1549.20     1368.67     87.69 o 
   0  11   3       31.75      -10.66     37.90 o 
   1  11   3      721.96      754.21     63.97 o 
   2  11   3        6.42       23.95     44.62 o 
   3  11   3      374.18      576.39    145.75 o 
   4  11   3      230.75      237.82     56.00 o 
   5  11   3     1725.76     1521.69    158.84 o 
   6  11   3        3.39       93.07     76.79 o 
   7  11   3     4077.79     3980.62    229.54 o 
   8  11   3      564.61      386.19     99.95 o 
   9  11   3     1845.44     1928.52    272.33 o 
  10  11   3      637.14      659.51    120.77 o 
  11  11   3        6.87       39.67     89.80 o 
  12  11   3      282.38      276.51    104.54 o 
  13  11   3      977.37     1240.88    317.47 o 
  14  11   3      204.13      258.65    205.99 o 
 -14  12   3      243.84      498.76    157.79 o 
 -13  12   3      504.03      475.76    160.41 o 
 -12  12   3       30.62       74.05    117.83 o 
 -11  12   3      112.99       85.18     93.46 o 
 -10  12   3     1319.09     1187.13    300.72 o 
  -9  12   3     2209.20     2112.50    454.13 o 
  -8  12   3        6.98       56.96     86.57 o 
  -7  12   3     1796.59     1786.73    163.54 o 
  -6  12   3     1760.87     1641.11    119.22 o 
  -5  12   3      508.47      563.41     65.52 o 
  -4  12   3     1736.75     1735.50     98.85 o 
  -3  12   3     2645.30     2383.82    114.04 o 
  -2  12   3      748.84      786.25     71.00 o 
  -1  12   3      486.09      513.92     62.32 o 
   0  12   3     2006.05     1895.89    121.74 o 
   1  12   3      965.82     1031.71     86.68 o 
   2  12   3     1024.16     1022.28     87.28 o 
   3  12   3      448.34      473.96     75.53 o 
   4  12   3       86.49       99.10     54.12 o 
   5  12   3      100.59      120.33     79.83 o 
   6  12   3      686.03      574.69    110.96 o 
   7  12   3      197.95      250.74     99.45 o 
   8  12   3      560.69      448.71    110.66 o 
   9  12   3     1029.28     1035.03    139.98 o 
  10  12   3       53.05       41.03     92.60 o 
  11  12   3        1.45       -0.17     91.08 o 
  12  12   3        6.65        6.45     97.74 o 
  13  12   3       20.34      -16.37     97.94 o 
 -13  13   3       34.33        1.75    102.40 o 
 -12  13   3      528.21      511.34    127.81 o 
 -11  13   3      533.08      442.85    119.84 o 
 -10  13   3      156.29      172.04    116.21 o 
  -9  13   3      182.10      262.08    104.39 o 
  -8  13   3       86.25       76.17     93.65 o 
  -7  13   3      774.78     1018.11    250.99 o 
  -6  13   3     5410.29     5252.78    740.71 o 
  -5  13   3     1874.37     1760.99    103.85 o 
  -4  13   3     1366.23     1274.23     89.75 o 
  -3  13   3        9.23        9.17     48.54 o 
  -2  13   3      401.02      358.13     61.06 o 
  -1  13   3      952.47      854.05     75.08 o 
   0  13   3        2.35       -3.15     49.81 o 
   1  13   3        9.93       47.32     53.30 o 
   2  13   3      142.86      230.12     62.54 o 
   3  13   3      477.22      667.10    111.25 o 
   4  13   3     1484.18     1626.77    111.24 o 
   5  13   3        6.79      -16.45     80.41 o 
   6  13   3     1471.47     1320.94    257.24 o 
   7  13   3     2798.12     3132.46    225.28 o 
   8  13   3      312.97      313.79    111.75 o 
   9  13   3        9.20      135.87    103.27 o 
  10  13   3       11.76      105.07    104.05 o 
  11  13   3      576.65      572.90    136.26 o 
  12  13   3      471.71      504.47    132.71 o 
 -12  14   3       33.96      102.93    108.31 o 
 -11  14   3      167.63      187.33    115.01 o 
 -10  14   3      433.41      423.51    129.53 o 
  -9  14   3      769.22      785.28    142.25 o 
  -8  14   3      222.46      198.34    107.77 o 
  -7  14   3      428.73      323.82    114.11 o 
  -6  14   3        9.27      -25.43     86.26 o 
  -5  14   3       38.29       45.40     55.88 o 
  -4  14   3       28.36       13.16     53.41 o 
  -3  14   3      502.57      505.98     71.30 o 
  -2  14   3      261.76      356.49     66.31 o 
  -1  14   3      682.72      713.38     84.84 o 
   0  14   3      237.98      262.44     66.55 o 
   1  14   3       42.05      121.56     60.47 o 
   2  14   3      411.08      418.00     74.84 o 
   3  14   3      741.49      956.73     95.86 o 
   4  14   3      110.57       90.43     91.15 o 
   5  14   3       72.32       60.44     92.62 o 
   6  14   3     1494.05     1496.69    166.92 o 
   7  14   3     2804.14     2868.02    401.93 o 
   8  14   3       44.20       89.81    104.12 o 
   9  14   3      839.59      885.53    150.30 o 
  10  14   3       15.15      -50.45    100.44 o 
  11  14   3      202.31      261.38    127.51 o 
 -10  15   3      353.18      618.43    221.94 o 
  -9  15   3     1456.43     1258.08    461.74 o 
  -8  15   3        2.45       -2.52    102.92 o 
  -7  15   3      172.12      119.73    137.50 o 
  -6  15   3       14.75      -78.23     88.53 o 
  -5  15   3      152.09      115.78     87.91 o 
  -4  15   3      448.12      421.00     73.78 o 
  -3  15   3      540.26      620.93     78.11 o 
  -2  15   3     3689.24     3735.93    174.32 o 
  -1  15   3     6421.93     6357.01    243.38 o 
   0  15   3      188.72      246.92     72.09 o 
   1  15   3     1088.15     1019.09     98.96 o 
   2  15   3     1192.21     1269.81    107.71 o 
   3  15   3       17.52        8.86     64.11 o 
   4  15   3       66.19      -28.99     85.77 o 
   5  15   3        0.29       22.99     96.88 o 
   6  15   3       58.62      -28.59    102.08 o 
   7  15   3      264.78      189.16    115.91 o 
   8  15   3      500.73      479.09    134.59 o 
   9  15   3       22.63      113.75    119.06 o 
  -8  16   3      147.89      239.76    132.15 o 
  -7  16   3       15.20        8.64    104.12 o 
  -6  16   3      157.00      264.15    117.75 o 
  -5  16   3      119.38       88.78    104.30 o 
  -4  16   3       10.75      -39.48     72.92 o 
  -3  16   3       58.46       92.98     68.50 o 
  -2  16   3      180.12      284.17     80.10 o 
  -1  16   3      187.07      184.22     73.65 o 
   0  16   3      162.09      258.27     76.50 o 
   1  16   3     3176.89     3506.50    268.82 o 
   2  16   3      467.21      425.82     87.93 o 
   3  16   3      340.71      235.50    110.41 o 
   4  16   3       23.47       22.38     97.98 o 
   5  16   3      123.43      155.29    105.23 o 
   6  16   3      110.20       76.97    114.81 o 
   7  16   3      339.94      339.81    135.08 o 
  -6  17   3        9.91       66.33    108.41 o 
  -5  17   3      329.97      483.43    175.34 o 
  -4  17   3     1696.31     2033.66    254.03 o 
  -3  17   3      210.53      192.21     91.17 o 
  -2  17   3        3.26       19.57     71.72 o 
  -1  17   3       22.84      -37.41     70.09 o 
   0  17   3      220.52      202.62     81.71 o 
   1  17   3      394.37      337.99     90.48 o 
   2  17   3      166.58      244.85     86.34 o 
   3  17   3      187.45      208.97    127.01 o 
   4  17   3      145.46      215.26    114.77 o 
   5  17   3      414.18      614.86    151.16 o 
 -19   0   4      784.36      288.11    194.11 o 
 -18   0   4      394.52      387.79    189.46 o 
 -17   0   4      885.44      723.72    188.66 o 
 -16   0   4        1.22       32.08    124.89 o 
 -15   0   4        2.46       47.41    116.82 o 
 -14   0   4     6014.97     6108.25    381.55 o 
 -13   0   4      933.91     1063.68    161.01 o 
 -12   0   4      290.84      367.00    113.60 o 
 -11   0   4      769.31      875.94     80.91 o 
 -10   0   4      137.76      160.56     51.64 o 
  -9   0   4     2211.76     2234.57    116.04 o 
  -8   0   4     5890.78     6462.50    225.01 o 
  -7   0   4    56445.77    57546.82   1627.75 o 
  -6   0   4    23776.68    25568.02    741.82 o 
  -5   0   4    17672.10    17888.13    746.56 o 
  -4   0   4     9865.01    10611.21    457.82 o 
  -3   0   4      864.43      627.07     63.15 o 
  -2   0   4      275.56      268.74     41.36 o 
  -1   0   4    27849.72    29311.88   1194.90 o 
   0   0   4      530.78      754.18     88.78 o 
   1   0   4    17401.40    17837.08    457.55 o 
   2   0   4     5394.67     5553.24    178.20 o 
   3   0   4     5969.22     5823.03    164.78 o 
   4   0   4     2691.26     2664.98     89.49 o 
   5   0   4     9228.76     9164.80    332.55 o 
   6   0   4    37773.02    37851.63   1079.04 o 
   7   0   4    18878.26    18336.29    544.92 o 
   8   0   4     4369.17     4675.29    170.72 o 
   9   0   4    10138.10     9556.86    770.47 o 
  10   0   4     5907.85     5407.10    316.18 o 
  11   0   4      104.30      200.15    100.48 o 
  12   0   4     9053.00     9117.69    486.27 o 
  13   0   4     1341.85     1666.16    193.30 o 
  14   0   4     1531.70     1897.77    215.07 o 
  15   0   4      418.81      685.58    170.09 o 
  16   0   4        1.72       57.10    141.23 o 
  17   0   4      147.89      181.59    155.36 o 
  18   0   4      121.75      306.47    185.23 o 
 -19   1   4       42.76       -7.62    119.76 o 
 -18   1   4       53.13      -41.11    103.15 o 
 -17   1   4       15.09       51.85    103.47 o 
 -16   1   4       48.21      -12.67     89.10 o 
 -15   1   4      115.65      111.08    105.52 o 
 -14   1   4     4176.19     4042.44    212.94 o 
 -13   1   4    14488.21    13732.76    471.88 o 
 -12   1   4     4565.56     4411.42    208.65 o 
 -11   1   4     2777.86     2939.47    123.29 o 
 -10   1   4     1304.12     1285.48     66.50 o 
  -9   1   4     8033.94     8790.59    207.80 o 
  -8   1   4     7899.37     8401.44    196.60 o 
  -7   1   4      363.92      464.00     35.08 o 
  -6   1   4       75.95       80.98     21.23 o 
  -5   1   4     2193.32     1976.71     70.49 o 
  -4   1   4      235.04      266.52     32.61 o 
  -3   1   4    12393.85    13605.53    407.84 o 
  -2   1   4     3378.30     3450.02    123.73 o 
  -1   1   4    63714.31    65231.51   2332.39 o 
   0   1   4      522.63      624.66     40.87 o 
   1   1   4     9364.41     9470.84    187.76 o 
   2   1   4     5053.54     4950.62     99.69 o 
   3   1   4      157.37      159.88     15.66 o 
   4   1   4      136.57      155.82     16.46 o 
   5   1   4      128.38      111.70     25.49 o 
   6   1   4    14363.07    14975.50    297.65 o 
   7   1   4      462.35      313.34     38.76 o 
   8   1   4     1144.99     1066.41     56.29 o 
   9   1   4     1929.16     1842.08     82.63 o 
  10   1   4      984.67      877.15     96.35 o 
  11   1   4     4204.35     4075.91    196.10 o 
  12   1   4     1528.08     1394.26    121.71 o 
  13   1   4       81.76       44.72     79.76 o 
  14   1   4      197.42      306.29    119.24 o 
  15   1   4     2437.29     2817.22    187.47 o 
  16   1   4        0.63       -2.09     93.98 o 
  17   1   4      782.53     1214.29    168.88 o 
  18   1   4       10.96      103.35    113.25 o 
 -19   2   4        5.77     -102.64    112.38 o 
 -18   2   4      222.43       24.00    114.09 o 
 -17   2   4       38.16       29.83     98.85 o 
 -16   2   4      802.96      569.24    119.17 o 
 -15   2   4      101.38       28.31     88.23 o 
 -14   2   4      239.23      194.94     90.03 o 
 -13   2   4     1668.85     1626.81    180.17 o 
 -12   2   4      862.07      819.23     74.46 o 
 -11   2   4     1302.21     1180.83     85.43 o 
 -10   2   4     1114.72     1211.82     68.38 o 
  -9   2   4        3.67       23.58     27.74 o 
  -8   2   4     9100.20     9707.04    222.94 o 
  -7   2   4     2982.05     3002.44     88.76 o 
  -6   2   4     9434.76    10283.68    228.88 o 
  -5   2   4     3497.53     3900.08    115.95 o 
  -4   2   4     5199.59     5120.65    177.76 o 
  -3   2   4      314.80      276.90     34.34 o 
  -2   2   4      677.99      661.13     47.77 o 
  -1   2   4      231.31      211.30     41.26 o 
   0   2   4     5479.63     5568.27    130.02 o 
   1   2   4    19094.30    20136.31    385.63 o 
   2   2   4     4138.60     4284.97     95.87 o 
   3   2   4      134.79      137.74     16.69 o 
   4   2   4    17627.97    18614.17    341.44 o 
   5   2   4    11688.76    11476.60    230.69 o 
   6   2   4       84.19      109.41     20.60 o 
   7   2   4     4390.15     4438.37    107.02 o 
   8   2   4      238.61      270.21     27.75 o 
   9   2   4     1991.61     1907.61     88.09 o 
  10   2   4      753.56      677.85     56.17 o 
  11   2   4      618.32      640.57     89.02 o 
  12   2   4       27.41      -12.60     70.65 o 
  13   2   4      242.17      295.05     88.60 o 
  14   2   4       30.24       -0.38     83.87 o 
  15   2   4      281.60      269.99    159.80 o 
  16   2   4       64.18      179.82    103.00 o 
  17   2   4      186.21      164.74    112.28 o 
 -19   3   4      704.73      649.98    154.54 o 
 -18   3   4     1240.72     1116.31    161.10 o 
 -17   3   4       58.96       27.76    135.59 o 
 -16   3   4      881.97      978.90    230.41 o 
 -15   3   4      922.13      547.22    164.33 o 
 -14   3   4       37.91       29.46     81.46 o 
 -13   3   4     6835.74     6600.89    288.64 o 
 -12   3   4    10956.07    11138.39    412.29 o 
 -11   3   4      574.64      490.05     62.81 o 
 -10   3   4       74.45       61.52     45.51 o 
  -9   3   4      268.42      330.42     36.42 o 
  -8   3   4     2084.28     2144.82     76.27 o 
  -7   3   4      833.97      919.06     58.06 o 
  -6   3   4       85.90      115.95     25.13 o 
  -5   3   4    31961.97    33107.84    779.18 o 
  -4   3   4     4069.88     4232.67    123.32 o 
  -3   3   4    19614.65    20639.19    613.86 o 
  -2   3   4    17371.11    19021.65    499.75 o 
  -1   3   4    18755.53    18974.71    495.88 o 
   0   3   4    15091.54    15379.52    298.56 o 
   1   3   4    46997.43    48011.34    893.67 o 
   2   3   4      214.01      236.43     34.16 o 
   3   3   4     6048.62     5935.21    129.59 o 
   4   3   4     7290.50     7886.42    166.21 o 
   5   3   4     1577.76     1658.37     56.20 o 
   6   3   4      291.53      310.32     27.16 o 
   7   3   4      134.74      132.12     26.39 o 
   8   3   4     3115.67     2837.90     97.61 o 
   9   3   4     9614.01     9270.23    253.58 o 
  10   3   4      116.43      106.62     40.76 o 
  11   3   4     6064.55     6190.17    273.60 o 
  12   3   4     7948.58     8366.05    317.98 o 
  13   3   4      669.62      797.18    109.05 o 
  14   3   4       36.45       37.35     84.16 o 
  15   3   4       27.49      -64.28     84.43 o 
  16   3   4       51.03        3.41    104.72 o 
  17   3   4        7.71      -55.43     95.31 o 
 -18   4   4       95.47       32.25    114.70 o 
 -17   4   4     1963.98     1495.59    242.82 o 
 -16   4   4      986.08      942.97    319.69 o 
 -15   4   4      207.10      164.28     96.08 o 
 -14   4   4       39.82       27.43     83.71 o 
 -13   4   4     1528.13     1621.84    106.31 o 
 -12   4   4     6841.00     6810.63    220.43 o 
 -11   4   4      664.32      590.81     67.68 o 
 -10   4   4       37.80       55.61     45.90 o 
  -9   4   4     4509.12     4668.10    129.13 o 
  -8   4   4    24212.01    26542.59    686.76 o 
  -7   4   4    16479.98    17482.00    375.90 o 
  -6   4   4     3557.37     3855.31    106.79 o 
  -5   4   4       77.29      116.19     27.05 o 
  -4   4   4     3065.96     2879.25     93.88 o 
  -3   4   4     9471.32    10130.19    256.24 o 
  -2   4   4      908.55      856.44     54.74 o 
  -1   4   4       40.15       48.09     26.60 o 
   0   4   4    12201.89    13580.06    285.38 o 
   1   4   4    24003.82    24307.55    466.08 o 
   2   4   4     4004.28     3579.46     86.52 o 
   3   4   4        0.70        7.30     17.99 o 
   4   4   4     7213.58     6920.84    150.26 o 
   5   4   4    10077.55     9517.39    199.71 o 
   6   4   4     8442.57     8047.14    173.45 o 
   7   4   4     4609.00     4546.23    138.49 o 
   8   4   4     1464.73     1482.42     72.76 o 
   9   4   4      529.33      478.45     48.04 o 
  10   4   4     1634.08     1402.94     98.43 o 
  11   4   4      509.64      469.48     90.78 o 
  12   4   4      749.54      784.21    102.36 o 
  13   4   4     1873.51     1715.49    136.62 o 
  14   4   4     3028.43     3187.12    189.77 o 
  15   4   4      552.29      645.98    190.97 o 
  16   4   4        0.55      -18.70     93.22 o 
  17   4   4      398.32      438.77    126.21 o 
 -18   5   4       72.46       84.64    118.20 o 
 -17   5   4       21.69      -70.70    105.19 o 
 -16   5   4      914.66      827.89    138.74 o 
 -15   5   4      482.02      366.88    108.71 o 
 -14   5   4      554.96      404.09    103.44 o 
 -13   5   4      890.29      927.73     88.58 o 
 -12   5   4     1945.30     1960.39    196.11 o 
 -11   5   4       58.30       56.66     53.72 o 
 -10   5   4     1860.20     1734.96     98.80 o 
  -9   5   4     1329.58     1278.53     82.50 o 
  -8   5   4     1722.73     1854.47     73.50 o 
  -7   5   4        6.99       -3.89     25.25 o 
  -6   5   4      497.89      478.75     43.25 o 
  -5   5   4     1026.28     1068.01     75.22 o 
  -4   5   4     2129.87     2090.02     79.27 o 
  -3   5   4     3135.95     2976.08     88.37 o 
  -2   5   4      709.11      839.15     78.42 o 
  -1   5   4     5344.48     5496.69    174.36 o 
   0   5   4    11236.61    11879.84    269.81 o 
   1   5   4     1344.28     1328.39     40.82 o 
   2   5   4      220.34      307.08     20.94 o 
   3   5   4      383.74      376.19     33.26 o 
   4   5   4     3065.55     3250.90    133.83 o 
   5   5   4     8182.94     8653.16    186.99 o 
   6   5   4     1950.40     1960.33     65.05 o 
   7   5   4       37.07       46.12     31.80 o 
   8   5   4      167.70      195.63     39.00 o 
   9   5   4     1299.96     1203.19     70.79 o 
  10   5   4     1066.66     1062.95     68.52 o 
  11   5   4     3765.94     3715.04    131.58 o 
  12   5   4      931.90     1140.47    171.04 o 
  13   5   4      490.23      575.68     85.23 o 
  14   5   4      991.71      974.00    103.53 o 
  15   5   4       68.71       79.62     73.48 o 
  16   5   4      350.76      376.48     95.31 o 
  17   5   4      572.06      736.57    158.71 o 
 -18   6   4      131.69       74.04    113.02 o 
 -17   6   4        5.80      -73.98    104.29 o 
 -16   6   4       12.43      -62.89     96.59 o 
 -15   6   4     1793.60     1372.24    150.20 o 
 -14   6   4        3.66        7.19     62.17 o 
 -13   6   4     4159.41     4148.38    185.46 o 
 -12   6   4     1619.57     1596.30    105.50 o 
 -11   6   4      358.72      397.62     68.11 o 
 -10   6   4     1321.28     1249.44     87.24 o 
  -9   6   4      697.78      735.40     69.96 o 
  -8   6   4      345.15      300.77     38.80 o 
  -7   6   4      816.50      715.75     49.57 o 
  -6   6   4    19262.17    19049.92    582.83 o 
  -5   6   4     1504.46     1639.85     73.88 o 
  -4   6   4    14581.78    16196.29    572.93 o 
  -3   6   4    22842.06    24684.35    540.56 o 
  -2   6   4     2016.88     2077.00     68.55 o 
  -1   6   4    23450.69    23974.45   1015.95 o 
   0   6   4    14599.49    15045.12    371.56 o 
   1   6   4      744.56      815.69     41.89 o 
   2   6   4      101.67      169.09     19.66 o 
   3   6   4       27.49       56.29     28.35 o 
   4   6   4     5432.84     5553.87    130.76 o 
   5   6   4     2837.43     2741.83     80.58 o 
   6   6   4      894.87      808.23     62.67 o 
   7   6   4     8195.32     8014.08    402.40 o 
   8   6   4     1395.77     1346.14    106.73 o 
   9   6   4     1881.60     1828.97     91.92 o 
  10   6   4     2459.54     2239.73     99.12 o 
  11   6   4     1484.31     1434.78     83.25 o 
  12   6   4       48.61       58.06     61.56 o 
  13   6   4      407.60      434.09     83.77 o 
  14   6   4       57.60      -12.26     68.77 o 
  15   6   4      162.71      167.16     80.03 o 
  16   6   4       18.26       25.80     78.65 o 
 -17   7   4      105.91      135.08    145.47 o 
 -16   7   4        0.32        2.43     97.32 o 
 -15   7   4      419.10      261.10    105.68 o 
 -14   7   4     2686.25     3084.96    271.08 o 
 -13   7   4     4137.32     4935.96    332.52 o 
 -12   7   4     2880.32     2836.26    237.71 o 
 -11   7   4      844.36      807.76     81.67 o 
 -10   7   4      840.56      888.37     79.33 o 
  -9   7   4     1540.54     1538.80     92.70 o 
  -8   7   4      299.13      381.74     56.00 o 
  -7   7   4      774.28      852.86    103.82 o 
  -6   7   4     4736.26     4882.29    155.17 o 
  -5   7   4    11754.47    11418.63    397.84 o 
  -4   7   4      776.25      673.20     42.28 o 
  -3   7   4     8866.52     8436.23    205.03 o 
  -2   7   4     8180.52     8127.58    248.47 o 
  -1   7   4    11229.37    11005.16    518.51 o 
   0   7   4    15786.17    15349.75    438.04 o 
   1   7   4    20317.80    20614.05    376.11 o 
   2   7   4     7138.95     7366.57    200.81 o 
   3   7   4     9907.20    10338.19    202.62 o 
   4   7   4      677.77      579.87     36.70 o 
   5   7   4      110.84      132.86     28.30 o 
   6   7   4     3072.45     3134.19     89.39 o 
   7   7   4      969.04     1125.49     80.03 o 
   8   7   4     2812.89     2803.30    181.49 o 
   9   7   4      443.66      334.95     50.97 o 
  10   7   4     1174.05     1096.16     72.80 o 
  11   7   4      869.10      886.27     79.68 o 
  12   7   4     2083.35     2133.82    134.07 o 
  13   7   4      730.38      734.99    126.32 o 
  14   7   4      286.03      503.38    128.01 o 
  15   7   4      639.32      782.43    115.61 o 
  16   7   4        0.51      -32.03     74.93 o 
 -17   8   4      280.45      415.63    180.79 o 
 -16   8   4       30.19      127.31    151.32 o 
 -15   8   4       54.64       -7.26    124.29 o 
 -14   8   4     1628.68     1834.84    150.01 o 
 -13   8   4     1667.26     1770.90    138.60 o 
 -12   8   4      195.95      299.52     83.38 o 
 -11   8   4      634.50      671.00    124.58 o 
 -10   8   4       30.00      -21.47     63.14 o 
  -9   8   4      347.39      296.68     71.84 o 
  -8   8   4     2006.37     2073.36    179.99 o 
  -7   8   4     9862.73     9786.63    401.33 o 
  -6   8   4     9708.13    10090.89    276.61 o 
  -5   8   4      834.99      779.04     74.46 o 
  -4   8   4       14.59       47.79     81.60 o 
  -3   8   4      307.50      307.27     49.20 o 
  -2   8   4      855.83      806.59     57.17 o 
  -1   8   4     5459.08     5638.26    207.79 o 
   0   8   4    20654.67    21598.28    659.46 o 
   1   8   4     2872.52     2877.28    109.13 o 
   2   8   4       25.99       25.30     24.69 o 
   3   8   4     8798.97     9149.70    195.86 o 
   4   8   4      171.22      158.72     28.54 o 
   5   8   4      243.30      223.80     31.93 o 
   6   8   4     6150.62     6063.01    187.12 o 
   7   8   4     7538.72     7718.34    399.43 o 
   8   8   4      421.83      441.35     64.91 o 
   9   8   4      159.83      138.15     45.41 o 
  10   8   4       26.38       17.43     44.65 o 
  11   8   4      224.24      313.48     55.71 o 
  12   8   4       12.01       16.15     49.84 o 
  13   8   4      739.22      792.28     94.50 o 
  14   8   4     1067.42     1270.48    173.44 o 
  15   8   4        2.06      -29.09     71.92 o 
  16   8   4       25.05       60.97     80.93 o 
 -16   9   4        3.64      -84.95    134.38 o 
 -15   9   4       10.05       76.69     87.24 o 
 -14   9   4      447.48      543.96    106.91 o 
 -13   9   4      265.33      338.35     93.42 o 
 -12   9   4      231.38      199.69     85.27 o 
 -11   9   4      110.73      191.97     78.86 o 
 -10   9   4      499.13      609.18    120.45 o 
  -9   9   4     2363.78     2428.91    145.29 o 
  -8   9   4     2187.14     2043.77    132.49 o 
  -7   9   4      300.05      345.00     64.54 o 
  -6   9   4     2339.84     2192.26     97.19 o 
  -5   9   4     2221.21     2175.78    173.88 o 
  -4   9   4      333.39      454.06     92.61 o 
  -3   9   4        9.81      -16.73     39.78 o 
  -2   9   4       79.14       70.05     36.80 o 
  -1   9   4      376.91      317.29     45.35 o 
   0   9   4      863.79      882.12     62.52 o 
   1   9   4      461.95      617.12     78.02 o 
   2   9   4     8917.82     8734.93    260.73 o 
   3   9   4       80.06      126.72     34.95 o 
   4   9   4       33.16       19.11     32.23 o 
   5   9   4     2050.15     2146.27     87.25 o 
   6   9   4     3440.23     3276.26    145.79 o 
   7   9   4      291.68      313.42     57.34 o 
   8   9   4      732.79      626.77     69.52 o 
   9   9   4      309.67      285.61     60.52 o 
  10   9   4       25.15       75.80     54.14 o 
  11   9   4      271.11      230.43     64.54 o 
  12   9   4      161.86       88.72     64.22 o 
  13   9   4       23.99       86.81     62.48 o 
  14   9   4      222.37      303.87    117.02 o 
  15   9   4      315.09      386.22    192.69 o 
 -16  10   4      168.79       77.88    143.25 o 
 -15  10   4        0.31      -70.40     84.21 o 
 -14  10   4      149.84      241.56     95.63 o 
 -13  10   4      134.23       92.53     81.53 o 
 -12  10   4     2424.65     2989.43    183.61 o 
 -11  10   4      355.87      591.93    100.27 o 
 -10  10   4       23.54        9.47     64.87 o 
  -9  10   4      169.23      212.92     72.70 o 
  -8  10   4     3203.65     3124.25    162.31 o 
  -7  10   4     3354.03     3416.41    130.24 o 
  -6  10   4     2231.01     2215.17    101.45 o 
  -5  10   4     1784.06     1668.75    136.96 o 
  -4  10   4      163.22      175.19     46.31 o 
  -3  10   4       30.29       -5.01     38.24 o 
  -2  10   4     2005.03     1858.99    133.16 o 
  -1  10   4      788.61      696.04     61.95 o 
   0  10   4      536.12      540.71     55.51 o 
   1  10   4     5213.35     5114.16    227.11 o 
   2  10   4    12488.72    12185.82    358.55 o 
   3  10   4      173.00      190.89     51.86 o 
   4  10   4     9809.19     9838.12    259.29 o 
   5  10   4    19167.92    19300.74    445.67 o 
   6  10   4     2717.95     2668.55    147.74 o 
   7  10   4       15.97       30.32     46.63 o 
   8  10   4      268.52      259.97     60.65 o 
   9  10   4      385.45      323.98     63.99 o 
  10  10   4     1724.81     1781.31    152.99 o 
  11  10   4      476.20      467.38     75.97 o 
  12  10   4      259.36      270.82     70.97 o 
  13  10   4       45.50      101.42     67.76 o 
  14  10   4      122.34      137.01     95.21 o 
 -15  11   4       46.05      120.47     93.81 o 
 -14  11   4      891.16      919.89    125.55 o 
 -13  11   4      910.70     1034.00    154.04 o 
 -12  11   4      773.01      948.45    295.38 o 
 -11  11   4      417.65      482.20     93.67 o 
 -10  11   4      687.69      753.13    122.48 o 
  -9  11   4     1089.26     1011.99    103.48 o 
  -8  11   4        3.49       -5.36     59.27 o 
  -7  11   4      345.73      342.05     53.33 o 
  -6  11   4     1195.31     1100.41     69.09 o 
  -5  11   4     5519.45     5696.16    215.57 o 
  -4  11   4     2228.16     2295.07    109.97 o 
  -3  11   4     4952.92     4894.07    169.48 o 
  -2  11   4    15786.67    14745.96    431.93 o 
  -1  11   4     2238.15     2132.59    102.47 o 
   0  11   4     1227.78     1271.84    158.57 o 
   1  11   4     1611.96     1524.39    182.40 o 
   2  11   4     3006.89     2983.51    216.65 o 
   3  11   4       20.97       35.82     35.98 o 
   4  11   4      234.27      257.44     58.22 o 
   5  11   4      329.30      333.23     88.83 o 
   6  11   4      176.93       76.12     77.43 o 
   7  11   4      139.57      148.73     88.88 o 
   8  11   4      124.69      166.61    111.67 o 
   9  11   4     1867.60     1740.38    185.42 o 
  10  11   4        4.50       28.06     89.90 o 
  11  11   4     1802.66     2105.12    451.00 o 
  12  11   4     1492.17     1880.74    325.80 o 
  13  11   4      574.48      815.09    247.56 o 
 -14  12   4      424.68      659.96    173.32 o 
 -13  12   4       28.66      -54.07    119.25 o 
 -12  12   4      146.67      161.21    129.94 o 
 -11  12   4      322.86      309.10    146.08 o 
 -10  12   4      109.66       52.66    126.91 o 
  -9  12   4       71.88       59.12    118.84 o 
  -8  12   4     1306.89     1270.14    339.87 o 
  -7  12   4      168.22      162.78     92.51 o 
  -6  12   4       92.60       51.06     53.35 o 
  -5  12   4      853.51      730.29     73.12 o 
  -4  12   4     5836.96     5707.99    189.53 o 
  -3  12   4      936.03      960.41     76.38 o 
  -2  12   4       64.76       64.43     48.89 o 
  -1  12   4      383.01      412.23     59.07 o 
   0  12   4     3591.79     3422.41    153.25 o 
   1  12   4     2752.30     2697.74    134.62 o 
   2  12   4      206.67      189.79     58.57 o 
   3  12   4      851.61      740.03     87.54 o 
   4  12   4       60.42       43.61     52.77 o 
   5  12   4       62.34       96.84     81.48 o 
   6  12   4     1343.77     1333.73    141.88 o 
   7  12   4      122.06      142.74     89.61 o 
   8  12   4       53.50       49.03     87.88 o 
   9  12   4      580.80      524.36    116.47 o 
  10  12   4     1870.00     1986.83    234.60 o 
  11  12   4      258.17      295.61    126.71 o 
  12  12   4      288.72      206.87    112.37 o 
  13  12   4       29.79       70.87    107.97 o 
 -13  13   4       73.74       29.27    100.02 o 
 -12  13   4      157.94      132.28    108.52 o 
 -11  13   4      595.43      491.72    122.98 o 
 -10  13   4     1214.63     1113.10    150.66 o 
  -9  13   4       63.52      114.68    100.31 o 
  -8  13   4      552.55      614.44    140.63 o 
  -7  13   4       90.17       70.93     93.61 o 
  -6  13   4     2499.21     2547.84    137.88 o 
  -5  13   4      106.86       98.07     55.42 o 
  -4  13   4       94.48       90.72     54.10 o 
  -3  13   4        0.93       30.63     48.75 o 
  -2  13   4      732.69      692.12     71.17 o 
  -1  13   4      403.92      443.57     71.82 o 
   0  13   4      618.65      688.64     80.20 o 
   1  13   4        9.25        3.90     53.73 o 
   2  13   4      693.88      730.97     83.84 o 
   3  13   4     1345.65     1335.26    101.69 o 
   4  13   4     1490.56     1268.08    252.20 o 
   5  13   4      552.27      699.64    120.56 o 
   6  13   4        0.82       62.49     86.98 o 
   7  13   4      131.14      115.81     96.94 o 
   8  13   4       46.60       -5.13     92.94 o 
   9  13   4        8.22      -36.25     91.66 o 
  10  13   4       54.30       91.14     99.44 o 
  11  13   4      363.93      328.34    126.67 o 
 -12  14   4      370.59      397.19    127.80 o 
 -11  14   4      370.74      326.83    176.44 o 
 -10  14   4       15.04      -47.31    101.56 o 
  -9  14   4      394.04      334.31    120.49 o 
  -8  14   4       14.79       50.61     97.58 o 
  -7  14   4      912.96      899.81    272.78 o 
  -6  14   4     3221.51     2863.42    327.68 o 
  -5  14   4      546.15      546.85     76.11 o 
  -4  14   4     1353.58     1397.25    118.88 o 
  -3  14   4      605.63      549.99     78.73 o 
  -2  14   4       38.12       -3.65     54.90 o 
  -1  14   4      169.47      163.05     65.25 o 
   0  14   4      219.15      161.32     64.73 o 
   1  14   4      714.48      711.48     85.48 o 
   2  14   4      437.55      542.75     79.93 o 
   3  14   4       42.54       34.24     59.08 o 
   4  14   4     1498.90     1381.11    150.75 o 
   5  14   4     2252.08     2006.81    318.64 o 
   6  14   4     1051.37     1277.32    245.74 o 
   7  14   4      941.45     1081.59    151.88 o 
   8  14   4      301.90      289.24    117.86 o 
   9  14   4      253.68      258.26    119.90 o 
  10  14   4     1146.34     1182.87    165.64 o 
 -10  15   4       34.30       10.19    107.84 o 
  -9  15   4      119.57       82.15    112.95 o 
  -8  15   4      216.15      230.54    117.92 o 
  -7  15   4      924.80     1161.94    285.70 o 
  -6  15   4       66.68      -22.97     94.02 o 
  -5  15   4      106.91       66.94     62.65 o 
  -4  15   4       25.85       29.74     61.64 o 
  -3  15   4      127.40       56.38     64.73 o 
  -2  15   4      196.78      184.84     70.63 o 
  -1  15   4     1772.62     1797.11    126.90 o 
   0  15   4      891.28      989.31    100.15 o 
   1  15   4      456.39      455.16     83.05 o 
   2  15   4      740.36      962.08    101.75 o 
   3  15   4       28.55      -15.15     85.97 o 
   4  15   4       28.44      -22.17     87.68 o 
   5  15   4      618.14      737.03    137.17 o 
   6  15   4      879.48      984.20    151.89 o 
   7  15   4      143.40      189.11    121.76 o 
   8  15   4      129.80      141.38    115.40 o 
   9  15   4       10.23      -50.80    110.30 o 
  -8  16   4      259.20      296.25    128.31 o 
  -7  16   4      184.19      125.38    111.71 o 
  -6  16   4       59.70      156.44    117.05 o 
  -5  16   4       14.83       26.67    100.36 o 
  -4  16   4     1666.00     1925.19    215.31 o 
  -3  16   4     1521.14     1540.43    125.16 o 
  -2  16   4       17.72       10.77     65.07 o 
  -1  16   4      145.14      148.44     72.97 o 
   0  16   4     1322.00     1337.14    115.81 o 
   1  16   4       13.79       35.75     68.06 o 
   2  16   4     1020.15     1073.70    110.05 o 
   3  16   4      182.51      159.31    108.39 o 
   4  16   4      990.70     1020.56    155.44 o 
   5  16   4      324.65      406.22    125.73 o 
   6  16   4      344.87      380.25    131.62 o 
   7  16   4      303.77      210.95    127.37 o 
  -5  17   4       68.97        9.89    136.39 o 
  -4  17   4      183.77      231.16     92.09 o 
  -3  17   4       30.64      -37.16     71.17 o 
  -2  17   4       33.28      -26.70     69.78 o 
  -1  17   4      547.28      545.13     94.55 o 
   0  17   4      387.66      410.08     90.79 o 
   1  17   4       72.18       79.94     75.63 o 
   2  17   4      256.25      242.91    210.03 o 
   3  17   4      278.91      178.02    113.22 o 
   4  17   4      460.04      682.54    146.56 o 
 -19   1   5      132.22      -32.59    117.22 o 
 -18   1   5      253.08       69.05    113.34 o 
 -17   1   5       77.24      -19.97     94.63 o 
 -16   1   5      742.17      850.74    193.59 o 
 -15   1   5      921.93     1097.92    130.21 o 
 -14   1   5       69.43       72.14     83.27 o 
 -13   1   5     3544.54     3124.40    413.53 o 
 -12   1   5     2210.90     2250.52    114.12 o 
 -11   1   5      384.55      401.28     48.07 o 
 -10   1   5     5268.27     5343.85    146.49 o 
  -9   1   5    13620.64    13541.91    302.57 o 
  -8   1   5      152.17       99.16     28.25 o 
  -7   1   5     6042.61     6751.87    163.12 o 
  -6   1   5     6263.22     7021.47    190.45 o 
  -5   1   5     3964.65     4117.78    151.59 o 
  -4   1   5     1155.10     1216.93     68.06 o 
  -3   1   5      384.17      390.71     39.45 o 
  -2   1   5    23362.25    23930.00    991.51 o 
  -1   1   5     4157.22     4342.17    153.15 o 
   0   1   5     8428.80     8442.72    179.56 o 
   1   1   5      887.83      881.26     34.89 o 
   2   1   5      100.10      121.92     15.81 o 
   3   1   5     1246.76     1242.86     40.43 o 
   4   1   5    25439.09    25875.74    466.79 o 
   5   1   5    36637.31    36577.79    726.29 o 
   6   1   5      375.59      371.45     37.63 o 
   7   1   5      364.42      345.16     64.90 o 
   8   1   5      766.74      873.11     68.38 o 
   9   1   5     2405.55     2434.04    113.82 o 
  10   1   5     1470.42     1660.52    119.96 o 
  11   1   5      521.82      660.18     89.71 o 
  12   1   5     1082.44     1058.99    110.86 o 
  13   1   5     1897.07     2226.72    156.39 o 
  14   1   5       70.40      107.44     85.14 o 
  15   1   5      128.99       72.24     90.13 o 
  16   1   5       88.54      109.49     99.03 o 
  17   1   5        7.53       70.48    102.96 o 
 -19   2   5      445.89      247.14    134.26 o 
 -18   2   5       25.30      -85.63    102.79 o 
 -17   2   5        8.16      101.58    102.41 o 
 -16   2   5     1779.41     1717.75    162.27 o 
 -15   2   5     2014.04     1866.25    363.33 o 
 -14   2   5     2881.76     2804.09    311.13 o 
 -13   2   5      583.74      602.53     98.93 o 
 -12   2   5        5.32       23.32     50.81 o 
 -11   2   5     1723.76     1826.97    116.11 o 
 -10   2   5     2997.92     3226.64    103.89 o 
  -9   2   5     5255.70     4700.49    130.08 o 
  -8   2   5    13418.19    14188.24    312.00 o 
  -7   2   5    14475.47    15514.71    384.35 o 
  -6   2   5    18630.33    19793.65    676.13 o 
  -5   2   5       91.00      107.60     33.74 o 
  -4   2   5     8869.61     9564.95    305.52 o 
  -3   2   5    31580.80    34813.36   1008.72 o 
  -2   2   5    29344.74    31190.75    906.17 o 
  -1   2   5    12409.29    12280.26    330.26 o 
   0   2   5     6074.00     5991.68    178.99 o 
   1   2   5      269.51      192.31     21.57 o 
   2   2   5    10380.41    11104.17    222.63 o 
   3   2   5     1658.78     1848.26     79.80 o 
   4   2   5    20045.82    20417.72    373.65 o 
   5   2   5    21103.63    22125.61    700.00 o 
   6   2   5    20486.79    20864.09    383.72 o 
   7   2   5     4174.18     3752.92    130.79 o 
   8   2   5      972.58      995.46     93.00 o 
   9   2   5     2145.09     2021.05    102.24 o 
  10   2   5      934.10      939.35    104.63 o 
  11   2   5     1963.20     1946.66    236.34 o 
  12   2   5      837.69      827.20    124.80 o 
  13   2   5      801.98     1067.45    119.58 o 
  14   2   5      445.12      203.98     94.51 o 
  15   2   5        0.47       71.74     87.68 o 
  16   2   5      401.19      421.61    117.41 o 
  17   2   5      580.52      813.27    138.55 o 
 -19   3   5      585.74      288.12    135.74 o 
 -18   3   5        5.03      -61.19    104.97 o 
 -17   3   5       21.09      -68.51    173.72 o 
 -16   3   5        6.93      -73.36    135.79 o 
 -15   3   5     1522.98     1447.40    146.23 o 
 -14   3   5      359.70      366.82     96.78 o 
 -13   3   5       15.50       55.89     56.06 o 
 -12   3   5        0.56       20.80     51.88 o 
 -11   3   5       15.11       43.17     48.30 o 
 -10   3   5       34.99       28.64     32.96 o 
  -9   3   5     7605.59     7948.45    195.04 o 
  -8   3   5     1455.75     1519.27     65.50 o 
  -7   3   5     1039.64     1026.45     52.62 o 
  -6   3   5     3969.61     4064.01    127.18 o 
  -5   3   5     7309.45     7479.79    274.91 o 
  -4   3   5     2094.34     2213.27    103.77 o 
  -3   3   5      768.07      619.12     53.32 o 
  -2   3   5    15217.37    15912.42    426.34 o 
  -1   3   5    21007.53    22129.20    745.33 o 
   0   3   5     2611.29     2873.66     72.85 o 
   1   3   5      287.70      260.48     22.14 o 
   2   3   5      652.52      691.39     32.97 o 
   3   3   5     1555.24     1652.51     53.76 o 
   4   3   5    10034.74     9475.51    196.43 o 
   5   3   5      271.06      242.25     24.02 o 
   6   3   5      245.81      299.70     35.82 o 
   7   3   5      608.34      518.61     34.30 o 
   8   3   5     4823.22     4554.52    134.70 o 
   9   3   5       98.23       68.07     36.93 o 
  10   3   5       89.45      101.55     39.81 o 
  11   3   5     1254.16     1110.95     92.97 o 
  12   3   5     1267.83     1176.87    174.86 o 
  13   3   5      210.74      306.04     76.46 o 
  14   3   5        0.70       16.19     68.14 o 
  15   3   5       12.61        3.60     71.94 o 
  16   3   5       89.22       80.67    113.69 o 
  17   3   5       32.68      -12.18     97.69 o 
 -18   4   5        0.52      -18.59    109.74 o 
 -17   4   5        2.56      -54.74    102.07 o 
 -16   4   5       27.77        0.41     97.06 o 
 -15   4   5       47.21       53.99     91.36 o 
 -14   4   5      856.05      562.92    115.40 o 
 -13   4   5       32.35       10.02     57.01 o 
 -12   4   5      555.44      619.30     74.86 o 
 -11   4   5     2917.38     2778.32    218.17 o 
 -10   4   5       35.21       -7.92     45.43 o 
  -9   4   5     1200.97     1168.64     61.50 o 
  -8   4   5     4737.45     4883.98    134.13 o 
  -7   4   5      268.31      306.88     34.51 o 
  -6   4   5      282.76      242.05     35.22 o 
  -5   4   5       82.36       26.66     24.61 o 
  -4   4   5      451.18      469.57     57.77 o 
  -3   4   5     3586.67     3262.86    209.84 o 
  -2   4   5      484.42      442.60     44.15 o 
  -1   4   5       71.55       23.71     27.44 o 
   0   4   5     9963.49    10852.03    220.60 o 
   1   4   5     1279.53     1365.81     49.24 o 
   2   4   5      829.69      901.38     49.81 o 
   3   4   5       10.01        3.27     19.84 o 
   4   4   5      150.16      197.83     26.29 o 
   5   4   5     2048.85     1991.83     65.54 o 
   6   4   5       17.65       14.77     22.86 o 
   7   4   5      976.49      977.83     48.51 o 
   8   4   5       10.38        9.73     32.74 o 
   9   4   5      202.86      294.17     48.26 o 
  10   4   5     3546.76     3349.62    119.45 o 
  11   4   5     2247.22     2306.95    179.44 o 
  12   4   5       60.10       23.43     58.43 o 
  13   4   5      200.40      141.14     69.77 o 
  14   4   5      704.16      810.08    102.32 o 
  15   4   5       73.83       32.88     75.52 o 
  16   4   5      154.60      214.28     84.59 o 
  17   4   5        1.30      -85.92     99.17 o 
 -18   5   5        3.12       47.73    116.95 o 
 -17   5   5      426.81      125.27    116.22 o 
 -16   5   5       26.86       60.55    101.12 o 
 -15   5   5     1412.51     1547.48    151.26 o 
 -14   5   5      786.52      922.67     91.65 o 
 -13   5   5     3616.40     3542.80    156.88 o 
 -12   5   5     6836.93     6639.27    221.23 o 
 -11   5   5      275.40      345.60     63.92 o 
 -10   5   5    14199.63    14997.14    399.42 o 
  -9   5   5    15358.85    17033.95    376.43 o 
  -8   5   5      855.57      843.44     52.67 o 
  -7   5   5     3482.21     3989.95    185.02 o 
  -6   5   5     4961.37     5280.68    158.82 o 
  -5   5   5      848.21      959.04     56.04 o 
  -4   5   5     1412.24     1536.72     80.69 o 
  -3   5   5     3808.77     3660.02    197.92 o 
  -2   5   5    10016.97     9868.39    350.15 o 
  -1   5   5    17066.50    16197.18    481.03 o 
   0   5   5     9845.42     9937.66    204.03 o 
   1   5   5     1832.96     2165.84    112.08 o 
   2   5   5       54.81       58.40     20.98 o 
   3   5   5      585.04      556.42     34.53 o 
   4   5   5    16684.08    17017.01    424.23 o 
   5   5   5    27430.38    28288.54    545.58 o 
   6   5   5       55.55       46.18     25.43 o 
   7   5   5      612.98      680.81    101.69 o 
   8   5   5        7.55      -18.25     35.24 o 
   9   5   5     1072.20     1053.42     66.73 o 
  10   5   5      158.61      188.57     46.19 o 
  11   5   5      376.41      365.02     54.07 o 
  12   5   5     3784.27     3954.80    383.02 o 
  13   5   5      502.12      623.52     88.46 o 
  14   5   5      308.65      269.87     82.19 o 
  15   5   5      348.47      393.68     91.43 o 
  16   5   5       79.07      169.70     85.73 o 
 -18   6   5        5.47     -157.17    104.78 o 
 -17   6   5       33.67      -26.03    107.97 o 
 -16   6   5      707.48      793.09    308.99 o 
 -15   6   5     1839.03     1670.79    355.10 o 
 -14   6   5     1139.46     1313.55    105.32 o 
 -13   6   5       40.42       18.95     59.06 o 
 -12   6   5      215.63      272.95     67.11 o 
 -11   6   5      985.72     1012.89     85.94 o 
 -10   6   5     2171.17     2082.79    111.98 o 
  -9   6   5     7420.77     7352.65    188.80 o 
  -8   6   5     2038.33     2161.90     85.69 o 
  -7   6   5     5702.48     5958.35    156.32 o 
  -6   6   5     4611.68     4982.60    156.92 o 
  -5   6   5        0.36       32.24     29.40 o 
  -4   6   5     1025.38      955.19     54.96 o 
  -3   6   5     6738.96     6340.23    161.74 o 
  -2   6   5    20717.15    21447.42    578.32 o 
  -1   6   5     1191.81      875.05     85.89 o 
   0   6   5      601.36      469.29     76.76 o 
   1   6   5        7.68        1.97     16.50 o 
   2   6   5     3073.51     3180.41     77.59 o 
   3   6   5     8477.27     8643.87    186.63 o 
   4   6   5     1416.30     1366.74     62.97 o 
   5   6   5     1692.45     1686.47     63.44 o 
   6   6   5     5882.59     6015.70    142.97 o 
   7   6   5     4524.04     4410.47    135.35 o 
   8   6   5     1371.47     1437.61    186.84 o 
   9   6   5     1618.97     1631.17     84.54 o 
  10   6   5     3621.59     3644.82    284.04 o 
  11   6   5     1896.49     1888.54    153.34 o 
  12   6   5      197.04      252.31     72.21 o 
  13   6   5       53.71      108.04     68.90 o 
  14   6   5      455.51      545.45    108.60 o 
  15   6   5       16.73      -27.10     72.71 o 
  16   6   5       15.02      -54.14     81.16 o 
 -17   7   5        4.17      169.88    163.63 o 
 -16   7   5       26.49      -43.45    105.54 o 
 -15   7   5      251.04      124.18    103.38 o 
 -14   7   5      350.53      324.02     81.26 o 
 -13   7   5      131.49       60.96     66.75 o 
 -12   7   5      531.07      381.35    117.95 o 
 -11   7   5      760.22      873.20    146.23 o 
 -10   7   5        4.49       -7.22     51.53 o 
  -9   7   5      649.79      632.86     69.85 o 
  -8   7   5      134.23      102.64     37.47 o 
  -7   7   5      216.03      276.31     40.58 o 
  -6   7   5     9531.97     9614.42    261.70 o 
  -5   7   5     9536.63     9633.73    259.55 o 
  -4   7   5       31.04       45.92     28.60 o 
  -3   7   5      740.99      751.39     45.24 o 
  -2   7   5      270.52      296.28     52.33 o 
  -1   7   5     1846.88     1745.13    182.75 o 
   0   7   5     1225.66     1269.00     67.00 o 
   1   7   5      701.86      779.37     34.86 o 
   2   7   5        1.96        4.06     17.87 o 
   3   7   5      393.08      397.84     32.31 o 
   4   7   5     2610.94     2589.32     78.70 o 
   5   7   5      653.07      644.11     41.84 o 
   6   7   5        3.62       14.73     27.63 o 
   7   7   5      127.41      180.17     41.84 o 
   8   7   5      110.43       98.07     43.10 o 
   9   7   5      206.78      208.83     47.64 o 
  10   7   5     3189.14     3079.33    188.80 o 
  11   7   5        8.76       62.17     48.16 o 
  12   7   5      157.37      108.05     51.94 o 
  13   7   5      286.08      157.52     75.26 o 
  14   7   5      122.40      121.59     80.29 o 
  15   7   5      423.15      468.67    100.67 o 
  16   7   5       83.86      163.24     88.92 o 
 -17   8   5      371.81      408.77    185.43 o 
 -16   8   5     1091.98     1262.03    225.16 o 
 -15   8   5       34.38      -49.36     93.32 o 
 -14   8   5      735.09      885.41    117.85 o 
 -13   8   5      296.96      307.44     92.57 o 
 -12   8   5      215.65      284.16     86.89 o 
 -11   8   5     1815.16     1637.52    152.33 o 
 -10   8   5     3009.49     3069.37    168.60 o 
  -9   8   5     2625.93     2627.39    155.19 o 
  -8   8   5     8181.92     8815.18    256.61 o 
  -7   8   5     2532.82     2524.29    141.60 o 
  -6   8   5      678.44      798.57     78.87 o 
  -5   8   5      102.37      114.11     51.59 o 
  -4   8   5       39.46       12.79     41.27 o 
  -3   8   5     2244.68     2117.43    119.45 o 
  -2   8   5     3587.78     3417.51    163.15 o 
  -1   8   5       22.18       68.45     34.61 o 
   0   8   5      514.66      451.91     60.31 o 
   1   8   5      109.66      108.91     33.86 o 
   2   8   5     2304.27     2103.05     98.58 o 
   3   8   5     5153.25     4971.63    212.66 o 
   4   8   5      213.57      171.48     30.19 o 
   5   8   5    13278.55    13800.73    333.78 o 
   6   8   5     3420.99     3469.99    161.87 o 
   7   8   5        7.02       67.77     39.89 o 
   8   8   5     1086.72     1039.00     68.83 o 
   9   8   5       50.16       41.93     43.18 o 
  10   8   5     1689.98     1633.25    104.96 o 
  11   8   5     2171.45     2246.02    162.25 o 
  12   8   5     1023.60     1101.46     82.72 o 
  13   8   5       47.02       25.95     66.22 o 
  14   8   5      885.09      945.99    107.99 o 
  15   8   5       88.79      156.71     84.25 o 
 -16   9   5      597.64      697.69    188.86 o 
 -15   9   5     1789.35     2114.21    169.35 o 
 -14   9   5      162.47      265.58     95.93 o 
 -13   9   5      228.04      276.76     93.97 o 
 -12   9   5     3427.99     3245.09    220.94 o 
 -11   9   5      211.37      183.38     79.96 o 
 -10   9   5     2957.09     3211.37    174.66 o 
  -9   9   5    13595.71    14229.72    477.80 o 
  -8   9   5     7781.44     7936.77    314.87 o 
  -7   9   5       61.36       99.63     44.22 o 
  -6   9   5      164.37      211.05     60.09 o 
  -5   9   5       35.78       28.08     48.00 o 
  -4   9   5      386.93      414.14     61.46 o 
  -3   9   5       14.50       37.05     43.18 o 
  -2   9   5      765.52      617.32     57.37 o 
  -1   9   5     7239.88     6631.73    198.36 o 
   0   9   5     2279.36     2192.62     96.13 o 
   1   9   5      242.34      147.16     49.30 o 
   2   9   5     1284.39     1148.16     66.81 o 
   3   9   5      115.19      150.48     39.06 o 
   4   9   5    10254.28     9790.85    249.61 o 
   5   9   5    12405.92    12043.01    767.44 o 
   6   9   5       88.80      104.86     49.58 o 
   7   9   5       59.62       48.10     49.64 o 
   8   9   5      745.08      679.87     75.45 o 
   9   9   5      114.99       86.28     55.57 o 
  10   9   5      206.53      205.80     62.30 o 
  11   9   5      483.34      496.78     78.18 o 
  12   9   5     2144.72     2107.77    177.30 o 
  13   9   5      280.21      342.34    205.50 o 
  14   9   5       99.47      161.05    102.07 o 
 -16  10   5       69.84      -13.52    143.05 o 
 -15  10   5      419.24      662.33    222.85 o 
 -14  10   5      611.59      869.79    197.73 o 
 -13  10   5      240.86      406.48    100.26 o 
 -12  10   5       62.58      113.19     80.69 o 
 -11  10   5      790.65      855.52    153.54 o 
 -10  10   5      416.15      423.97     88.23 o 
  -9  10   5     1043.78      984.53    102.87 o 
  -8  10   5      421.19      475.12     82.50 o 
  -7  10   5     1341.65     1282.88    124.58 o 
  -6  10   5     3303.99     3292.82    220.84 o 
  -5  10   5     2052.41     1939.32    109.59 o 
  -4  10   5     1626.19     1442.38     96.06 o 
  -3  10   5     1425.50     1442.12     85.68 o 
  -2  10   5       68.08       84.02     43.06 o 
  -1  10   5     8167.74     7425.84    218.66 o 
   0  10   5     6556.26     6092.37    341.07 o 
   1  10   5       42.09       17.05     44.54 o 
   2  10   5      258.13      201.08     55.21 o 
   3  10   5     5365.40     5113.59    154.68 o 
   4  10   5     8565.30     8618.01    227.80 o 
   5  10   5     1716.58     1823.95    136.81 o 
   6  10   5       81.24       43.40     50.24 o 
   7  10   5      186.08      205.00     69.09 o 
   8  10   5      142.54      114.54     57.41 o 
   9  10   5       99.67      118.43     58.11 o 
  10  10   5        3.52       36.96     58.38 o 
  11  10   5        3.66        3.19     59.91 o 
  12  10   5      451.05      333.22     77.14 o 
  13  10   5      685.79      926.24     99.02 o 
  14  10   5      131.83      172.17    104.57 o 
 -15  11   5      105.50      173.78    109.45 o 
 -14  11   5       63.57       90.50     93.78 o 
 -13  11   5      817.22     1066.21    131.03 o 
 -12  11   5      534.48      493.74    103.62 o 
 -11  11   5      165.58      186.72     86.15 o 
 -10  11   5      442.32      377.20     86.61 o 
  -9  11   5       60.75       28.03     65.62 o 
  -8  11   5      949.21      954.16    163.43 o 
  -7  11   5     1211.32     1171.93     81.01 o 
  -6  11   5       63.39       32.35     42.64 o 
  -5  11   5      124.51       72.80     49.01 o 
  -4  11   5     5623.46     4950.62    170.22 o 
  -3  11   5     2433.69     2245.10    108.66 o 
  -2  11   5       31.28       52.36     43.63 o 
  -1  11   5     2071.59     1895.83    110.48 o 
   0  11   5      518.03      468.30     66.63 o 
   1  11   5       36.40       53.40     48.89 o 
   2  11   5      249.93      270.91     59.60 o 
   3  11   5      221.73      220.57     45.43 o 
   4  11   5       63.18       46.74     40.34 o 
   5  11   5      206.09      164.90     56.39 o 
   6  11   5     1025.06     1114.19     91.13 o 
   7  11   5      180.17      269.48     63.62 o 
   8  11   5      505.97      560.56     75.75 o 
   9  11   5      754.06      860.24     88.51 o 
  10  11   5       32.96      -71.73     85.17 o 
  11  11   5       49.15       56.16     97.09 o 
  12  11   5       18.19       43.32     97.44 o 
  13  11   5        0.11        2.41     95.07 o 
 -14  12   5      157.75      342.79    161.22 o 
 -13  12   5       77.18       23.00    132.96 o 
 -12  12   5      102.00       29.46    133.37 o 
 -11  12   5      316.34      496.14    157.58 o 
 -10  12   5      283.13      308.89    141.04 o 
  -9  12   5      463.61      475.56    153.15 o 
  -8  12   5     1826.18     1502.92    208.01 o 
  -7  12   5     1598.42     1432.91    331.70 o 
  -6  12   5      804.98      791.02     82.00 o 
  -5  12   5      897.15      919.73     78.00 o 
  -4  12   5     1279.68     1116.96     84.76 o 
  -3  12   5     4398.06     4186.96    158.00 o 
  -2  12   5     6829.73     6793.63    242.16 o 
  -1  12   5       56.24       63.86     53.45 o 
   0  12   5     2006.17     1988.99    120.02 o 
   1  12   5      926.10      893.36     85.22 o 
   2  12   5      145.72      153.45     59.54 o 
   3  12   5       42.21       74.06     52.38 o 
   4  12   5       39.85      103.23     57.48 o 
   5  12   5     1997.56     1833.81    278.74 o 
   6  12   5     1952.91     2003.86    171.09 o 
   7  12   5      489.82      457.05    114.23 o 
   8  12   5       85.52      116.79     94.22 o 
   9  12   5      768.69      875.00    134.40 o 
  10  12   5     1162.16     1090.17    166.45 o 
  11  12   5     1653.17     1899.79    408.92 o 
  12  12   5      226.30      232.17    112.16 o 
 -13  13   5      770.00      985.01    198.73 o 
 -12  13   5      435.35      541.54    170.09 o 
 -11  13   5      507.45      729.57    182.81 o 
 -10  13   5     1902.34     2090.65    498.72 o 
  -9  13   5      780.10      687.78    128.74 o 
  -8  13   5      333.67      369.26    220.73 o 
  -7  13   5       10.35       25.39     84.04 o 
  -6  13   5     2896.80     2900.94    204.20 o 
  -5  13   5      540.69      529.66     71.06 o 
  -4  13   5       88.80      104.30     55.72 o 
  -3  13   5      507.47      433.38     74.79 o 
  -2  13   5      888.13      818.83     87.74 o 
  -1  13   5     3816.46     3477.74    159.68 o 
   0  13   5     1324.10     1151.87    162.41 o 
   1  13   5      114.69      106.27     59.54 o 
   2  13   5     1011.21      983.46     91.41 o 
   3  13   5     1261.97     1292.15    105.83 o 
   4  13   5       71.18       97.45     86.96 o 
   5  13   5      354.28      299.91    129.73 o 
   6  13   5      284.13      312.13    109.09 o 
   7  13   5     1845.71     1505.62    164.39 o 
   8  13   5      210.10      234.46    107.22 o 
   9  13   5        8.55      -47.25     94.02 o 
  10  13   5      121.42      118.57    111.11 o 
  11  13   5      210.78      206.29    126.30 o 
 -11  14   5     1018.09     1247.62    203.07 o 
 -10  14   5     2340.54     2740.27    293.38 o 
  -9  14   5        9.31       43.12     99.05 o 
  -8  14   5     2102.41     1926.00    187.86 o 
  -7  14   5       27.25       13.15     92.98 o 
  -6  14   5     1725.52     1542.26    164.41 o 
  -5  14   5        0.69        0.79     57.94 o 
  -4  14   5        2.41       59.60     63.79 o 
  -3  14   5        0.68      -14.97     58.21 o 
  -2  14   5       26.08       -2.63     59.07 o 
  -1  14   5      508.89      414.02     77.81 o 
   0  14   5      115.73      156.62     65.41 o 
   1  14   5       94.30      139.24     66.99 o 
   2  14   5     2131.53     2084.66    129.94 o 
   3  14   5     6134.56     6413.85    314.81 o 
   4  14   5      121.14      145.63     93.78 o 
   5  14   5     1264.15     1314.43    156.76 o 
   6  14   5        2.54       -4.59     90.84 o 
   7  14   5     2132.45     2442.68    209.35 o 
   8  14   5      344.63      473.94    130.95 o 
   9  14   5      315.51      303.10    126.70 o 
  10  14   5      890.69     1188.37    370.85 o 
 -10  15   5     1074.93      999.51    173.41 o 
  -9  15   5       12.44       23.93    107.62 o 
  -8  15   5     1468.22     1339.10    321.50 o 
  -7  15   5      218.20      244.34    111.59 o 
  -6  15   5      922.71      710.55    135.06 o 
  -5  15   5     2056.43     2348.19    148.97 o 
  -4  15   5      585.75      643.92     93.41 o 
  -3  15   5       10.05       57.05     69.44 o 
  -2  15   5       69.40       23.92     64.16 o 
  -1  15   5      231.55      277.56     78.40 o 
   0  15   5       39.79      -24.08     62.47 o 
   1  15   5      474.66      537.07     84.96 o 
   2  15   5       64.66       94.13     68.11 o 
   3  15   5      455.90      745.15    127.89 o 
   4  15   5      403.10      467.28    119.64 o 
   5  15   5      225.60      236.13    116.70 o 
   6  15   5      111.48      197.05    133.76 o 
   7  15   5      137.72      176.08    122.76 o 
   8  15   5      122.92      132.58    122.89 o 
  -8  16   5     1552.96     1392.46    327.15 o 
  -7  16   5      554.69      894.42    201.35 o 
  -6  16   5        4.39       11.70    132.76 o 
  -5  16   5      173.83      254.23    115.71 o 
  -4  16   5      111.44       40.54     74.84 o 
  -3  16   5      370.98      282.74     81.87 o 
  -2  16   5      366.79      442.43     87.98 o 
  -1  16   5      587.28      813.71    100.44 o 
   0  16   5      493.49      526.87     91.38 o 
   1  16   5      163.65      233.32     77.48 o 
   2  16   5     1311.75     1249.58    116.58 o 
   3  16   5      280.07      357.36    116.01 o 
   4  16   5      336.69      280.47    114.85 o 
   5  16   5     1216.72     1374.10    174.48 o 
   6  16   5      895.39     1062.08    169.29 o 
  -4  17   5      392.45      487.46     96.87 o 
  -3  17   5      707.91      827.77    108.35 o 
  -2  17   5      380.19      579.54    100.75 o 
  -1  17   5       16.06       62.77     77.07 o 
   0  17   5       29.82       98.75     78.90 o 
   1  17   5       89.81      120.78     77.90 o 
   2  17   5        2.08      -50.30     98.05 o 
   3  17   5      224.13      248.16    120.89 o 
 -19   0   6      585.10      693.05    208.81 o 
 -18   0   6      980.04     1113.92    218.90 o 
 -17   0   6      508.11      465.67    172.11 o 
 -16   0   6     1536.44     1684.52    223.54 o 
 -15   0   6     4647.51     4310.06    330.91 o 
 -14   0   6      330.57      217.89    125.70 o 
 -13   0   6     1239.92     1467.41    180.79 o 
 -12   0   6      102.07       79.36     63.46 o 
 -11   0   6    12452.55    13165.15    432.10 o 
 -10   0   6    11371.63    11450.23    377.95 o 
  -9   0   6     2181.03     2049.58    112.20 o 
  -8   0   6     1966.16     1889.54    101.77 o 
  -7   0   6      106.36      111.32     39.94 o 
  -6   0   6     3662.85     4301.79    230.63 o 
  -5   0   6    11482.75    11943.71    529.45 o 
  -4   0   6     3798.21     3692.23    201.97 o 
  -3   0   6    21814.62    22483.70    944.29 o 
  -2   0   6    23233.68    25422.91   1058.30 o 
  -1   0   6     1772.23     1780.54    122.48 o 
   0   0   6      324.35      252.15     37.36 o 
   1   0   6     1581.51     1532.01    128.79 o 
   2   0   6    28945.79    29166.23    745.48 o 
   3   0   6    11363.82    11938.15    320.21 o 
   4   0   6       58.49      147.29     54.68 o 
   5   0   6     1426.28     1236.66    144.08 o 
   6   0   6       63.48       37.49     27.96 o 
   7   0   6      233.24      210.23     38.20 o 
   8   0   6      296.55      253.69     42.60 o 
   9   0   6     3791.62     3442.66    176.75 o 
  10   0   6    23173.64    23700.56    813.92 o 
  11   0   6     3548.10     3385.14    249.79 o 
  12   0   6      104.51       71.63    106.93 o 
  13   0   6     1152.88     1004.16    165.66 o 
  14   0   6       81.52       91.20    124.69 o 
  15   0   6      778.24      811.08    176.35 o 
  16   0   6      154.39      193.29    150.11 o 
  17   0   6      122.21      287.91    169.09 o 
 -19   1   6       55.39       47.29    119.07 o 
 -18   1   6       57.77       63.07    107.61 o 
 -17   1   6      677.20      661.75    131.47 o 
 -16   1   6     1359.19     1339.87    150.84 o 
 -15   1   6     2541.45     2513.55    177.65 o 
 -14   1   6      660.38      474.74     99.44 o 
 -13   1   6       18.50      -24.79     68.00 o 
 -12   1   6      362.66      426.11     64.72 o 
 -11   1   6       59.43       70.02     40.59 o 
 -10   1   6     5632.34     5510.00    207.07 o 
  -9   1   6     3535.18     3472.61    154.27 o 
  -8   1   6     2533.97     2651.75     87.47 o 
  -7   1   6      464.57      481.41     65.92 o 
  -6   1   6     4693.41     5134.26    310.63 o 
  -5   1   6     1145.10     1261.13     88.98 o 
  -4   1   6     3048.93     3463.94    137.22 o 
  -3   1   6     7952.43     8179.84    268.23 o 
  -2   1   6    50545.96    51940.77   1489.25 o 
  -1   1   6     1211.59     1242.79     71.79 o 
   0   1   6    20615.75    21440.38    413.91 o 
   1   1   6     4428.97     4298.92    155.54 o 
   2   1   6    41718.49    43277.13    773.25 o 
   3   1   6      514.76      410.17     28.03 o 
   4   1   6     2802.74     2694.31     69.13 o 
   5   1   6       30.46       23.92     18.26 o 
   6   1   6     3030.81     2883.86    125.67 o 
   7   1   6     1534.34     1494.47     58.66 o 
   8   1   6     2561.17     2245.40     68.47 o 
   9   1   6     1860.36     1740.87     73.14 o 
  10   1   6     1249.54     1212.17     94.64 o 
  11   1   6     1224.73     1267.79    191.19 o 
  12   1   6     2008.33     1769.32    145.97 o 
  13   1   6      174.25      199.83     87.39 o 
  14   1   6      167.04      272.61     96.41 o 
  15   1   6      153.34      110.77     96.26 o 
  16   1   6      173.16      392.96    183.41 o 
  17   1   6      123.47      112.81    113.25 o 
 -19   2   6      134.40       21.86    122.60 o 
 -18   2   6      162.19      127.02    116.47 o 
 -17   2   6      497.44      325.86    115.32 o 
 -16   2   6        4.74      -15.25     92.83 o 
 -15   2   6     2024.10     1791.41    152.65 o 
 -14   2   6      364.85      261.10     89.35 o 
 -13   2   6      106.89      157.30     61.67 o 
 -12   2   6     1908.91     2050.18    113.65 o 
 -11   2   6      184.22      204.70     43.77 o 
 -10   2   6      119.99      158.70     37.63 o 
  -9   2   6       17.86       10.09     30.01 o 
  -8   2   6        1.64      -22.27     26.39 o 
  -7   2   6     1407.71     1614.54     75.04 o 
  -6   2   6      614.70      639.26     45.89 o 
  -5   2   6     1004.10     1075.34     75.79 o 
  -4   2   6       86.40      102.07     37.26 o 
  -3   2   6      285.55      232.37     49.93 o 
  -2   2   6      283.67      241.23     39.05 o 
  -1   2   6      658.77      557.55     43.76 o 
   0   2   6       12.77        5.83     16.85 o 
   1   2   6      165.28      173.76     21.82 o 
   2   2   6     3489.32     3476.45    101.97 o 
   3   2   6      220.94      227.46     25.57 o 
   4   2   6      103.50       67.56     20.30 o 
   5   2   6        1.61       -9.86     17.43 o 
   6   2   6     1592.50     1547.28     51.93 o 
   7   2   6      245.57      282.90     27.61 o 
   8   2   6      664.59      580.10     47.76 o 
   9   2   6     1119.43      969.18     77.87 o 
  10   2   6      406.96      331.38     62.90 o 
  11   2   6       21.05       26.39     54.41 o 
  12   2   6     1428.72     1402.87    105.22 o 
  13   2   6      172.88      296.70     89.28 o 
  14   2   6       44.79       49.10     82.03 o 
  15   2   6      437.79      603.58    114.48 o 
  16   2   6      127.96      403.82    115.12 o 
  17   2   6       31.59       13.45    104.31 o 
 -19   3   6        6.11      -81.31    119.74 o 
 -18   3   6      398.74      392.78    130.48 o 
 -17   3   6     3335.32     2856.15    226.19 o 
 -16   3   6     1839.16     1638.84    200.05 o 
 -15   3   6       46.12      -40.37     82.08 o 
 -14   3   6      596.31      637.65    107.19 o 
 -13   3   6     2019.37     2057.59    118.68 o 
 -12   3   6     6491.31     6713.57    219.99 o 
 -11   3   6      214.93      303.43     60.56 o 
 -10   3   6     2267.63     2333.06     89.51 o 
  -9   3   6     5616.00     5475.10    148.27 o 
  -8   3   6    20999.33    22564.58    963.34 o 
  -7   3   6     2506.09     2592.53     98.28 o 
  -6   3   6    17294.97    17630.37    436.03 o 
  -5   3   6    17251.84    18031.43    552.76 o 
  -4   3   6    11342.88    11439.00    366.73 o 
  -3   3   6      608.04      683.26    237.27 o 
  -2   3   6      348.23      277.55     51.63 o 
  -1   3   6      201.82      173.13     33.29 o 
   0   3   6      257.50      251.20     30.04 o 
   1   3   6     2926.84     2859.97     77.04 o 
   2   3   6     4719.20     4591.68    148.98 o 
   3   3   6      505.98      531.52     32.99 o 
   4   3   6    14479.23    15181.45    304.02 o 
   5   3   6    10211.29    10061.85    196.84 o 
   6   3   6     7479.86     7064.93    325.97 o 
   7   3   6    13654.54    12918.62    472.07 o 
   8   3   6    23205.80    21015.94    738.27 o 
   9   3   6     2290.19     2202.64    148.30 o 
  10   3   6      617.71      545.75     75.45 o 
  11   3   6      282.59      347.05     74.43 o 
  12   3   6        3.06       58.12     61.57 o 
  13   3   6       27.64      -14.24     64.53 o 
  14   3   6      381.26      507.54    118.23 o 
  15   3   6       76.76      134.36     95.44 o 
  16   3   6      716.21      917.72    133.97 o 
 -18   4   6        8.92       -3.14    115.63 o 
 -17   4   6     1384.71     1480.75    174.02 o 
 -16   4   6     3757.17     3726.89    477.09 o 
 -15   4   6      631.90      816.73    122.98 o 
 -14   4   6      381.83      473.87    138.41 o 
 -13   4   6      611.40      797.99     81.29 o 
 -12   4   6     1355.04     1467.82     99.63 o 
 -11   4   6     2578.52     2544.53    124.71 o 
 -10   4   6     2632.88     2884.67    102.40 o 
  -9   4   6     5942.91     6352.73    167.30 o 
  -8   4   6     7476.35     7478.35    263.53 o 
  -7   4   6      192.91      140.23     39.90 o 
  -6   4   6      174.50      184.51     34.09 o 
  -5   4   6     7099.90     7266.58    203.25 o 
  -4   4   6     9261.76     9494.60    317.95 o 
  -3   4   6    25645.73    26494.60    792.12 o 
  -2   4   6      641.62      491.60     62.94 o 
  -1   4   6    10082.33    10305.72    294.84 o 
   0   4   6     3552.59     3847.77     96.29 o 
   1   4   6    12082.43    12454.81    254.11 o 
   2   4   6    15259.81    15507.48    310.83 o 
   3   4   6    14777.73    14780.89    539.93 o 
   4   4   6       81.87       75.66     23.53 o 
   5   4   6      599.61      628.39     66.85 o 
   6   4   6      337.79      301.69     33.49 o 
   7   4   6     3030.60     2810.91    100.82 o 
   8   4   6     2753.94     2579.96    101.15 o 
   9   4   6     1633.06     1699.10     83.97 o 
  10   4   6     5650.48     5437.26    163.23 o 
  11   4   6      404.34      374.45     72.81 o 
  12   4   6      110.36      198.39     71.22 o 
  13   4   6      382.90      458.94     84.46 o 
  14   4   6      102.76      139.97     77.22 o 
  15   4   6     1133.54     1559.61    148.93 o 
  16   4   6     1118.87     1558.23    153.37 o 
 -18   5   6      771.66      656.91    175.63 o 
 -17   5   6      756.15      770.68    140.46 o 
 -16   5   6       56.25      -26.19     94.51 o 
 -15   5   6      305.21      249.39    105.09 o 
 -14   5   6     1892.36     1974.05    131.76 o 
 -13   5   6     2065.08     2007.95    175.71 o 
 -12   5   6     1822.51     1506.30    100.40 o 
 -11   5   6      961.33      950.57     83.41 o 
 -10   5   6     1547.04     1615.32    157.18 o 
  -9   5   6     1540.77     1537.90     74.71 o 
  -8   5   6     3673.04     3626.99    112.73 o 
  -7   5   6      476.48      430.22     46.83 o 
  -6   5   6      153.29      171.59     35.12 o 
  -5   5   6     9285.68     9528.31    255.47 o 
  -4   5   6      721.64      759.89     87.47 o 
  -3   5   6      238.77      419.29    105.83 o 
  -2   5   6     3682.33     4370.69    156.73 o 
  -1   5   6     5320.04     5450.21    201.00 o 
   0   5   6     5843.72     6568.36    148.11 o 
   1   5   6    11241.14    11791.08    243.23 o 
   2   5   6     1360.65     1240.53     50.70 o 
   3   5   6     2108.97     2259.36     80.57 o 
   4   5   6      474.55      427.35     34.91 o 
   5   5   6     2015.68     1989.53     98.62 o 
   6   5   6     4174.62     4035.28    108.43 o 
   7   5   6      298.52      283.09     44.40 o 
   8   5   6     2525.02     2355.27     94.67 o 
   9   5   6     1462.21     1296.89    125.78 o 
  10   5   6      356.46      410.47     54.78 o 
  11   5   6        2.75      -61.58     41.95 o 
  12   5   6      310.31      338.86     74.86 o 
  13   5   6       66.20      111.17     70.31 o 
  14   5   6      253.83      199.57     80.96 o 
  15   5   6        4.66       22.88     77.94 o 
  16   5   6      205.68      289.26    108.49 o 
 -18   6   6        0.29     -124.26    110.45 o 
 -17   6   6        1.84       76.56    114.91 o 
 -16   6   6      131.79       37.05    105.43 o 
 -15   6   6      798.34      654.07    124.19 o 
 -14   6   6       24.20      -71.84     61.73 o 
 -13   6   6      198.89      239.91     71.22 o 
 -12   6   6      303.97      328.70     68.98 o 
 -11   6   6     1202.17     1146.03    139.01 o 
 -10   6   6     5430.65     5197.39    252.99 o 
  -9   6   6     4041.87     4094.35    127.00 o 
  -8   6   6      427.56      446.43     45.86 o 
  -7   6   6     6235.32     6367.80    191.95 o 
  -6   6   6      108.09      102.97     35.84 o 
  -5   6   6        7.69       34.33     29.29 o 
  -4   6   6     3489.73     3697.68    121.51 o 
  -3   6   6      816.37      928.42     70.19 o 
  -2   6   6     1404.65     1209.21     79.84 o 
  -1   6   6      700.26      488.42     68.50 o 
   0   6   6     1704.06     1452.45     83.16 o 
   1   6   6      912.16      951.70     89.64 o 
   2   6   6    10169.70    10706.32    303.32 o 
   3   6   6      674.64      687.71     40.68 o 
   4   6   6      162.14      138.32     28.95 o 
   5   6   6     1900.20     1673.59    101.17 o 
   6   6   6       96.41       84.35     30.93 o 
   7   6   6     7735.45     7590.62    228.50 o 
   8   6   6     5220.37     5172.52    191.11 o 
   9   6   6     2868.31     2836.66    113.40 o 
  10   6   6     2373.28     2418.14    105.77 o 
  11   6   6       26.80       51.92     47.36 o 
  12   6   6        4.07       15.83     61.52 o 
  13   6   6      331.85      529.85     89.29 o 
  14   6   6      242.63      281.88     84.72 o 
  15   6   6       25.56       69.41     81.83 o 
  16   6   6       45.53       13.38     84.58 o 
 -17   7   6      710.83      612.74    205.79 o 
 -16   7   6     2054.85     2541.93    289.75 o 
 -15   7   6     1989.60     1962.37    160.34 o 
 -14   7   6      108.11       94.65     72.10 o 
 -13   7   6      315.32      271.73     73.66 o 
 -12   7   6      344.64      458.62     77.59 o 
 -11   7   6     4226.75     4412.08    172.46 o 
 -10   7   6     4873.22     4949.40    178.37 o 
  -9   7   6     4419.10     4438.57    135.88 o 
  -8   7   6     1500.72     1604.81     77.04 o 
  -7   7   6     1410.00     1435.13     83.39 o 
  -6   7   6     3058.93     3398.65    199.70 o 
  -5   7   6     2909.76     3134.64    114.20 o 
  -4   7   6     2540.51     2501.15    140.13 o 
  -3   7   6    16667.56    16747.75    510.59 o 
  -2   7   6     6139.63     5963.82    362.16 o 
  -1   7   6      971.11     1159.68    152.43 o 
   0   7   6     8838.17     8418.23    655.42 o 
   1   7   6       19.48       16.58     20.04 o 
   2   7   6     7792.44     7738.52    211.38 o 
   3   7   6    11001.71    10626.80    226.92 o 
   4   7   6     1476.74     1517.60     79.23 o 
   5   7   6     2258.71     2258.03     87.18 o 
   6   7   6        2.46       15.03     35.01 o 
   7   7   6      547.85      510.40     55.20 o 
   8   7   6    14215.11    14137.68    555.44 o 
   9   7   6      139.94      130.64     47.64 o 
  10   7   6       13.63       62.93     46.24 o 
  11   7   6       38.81       61.25     50.74 o 
  12   7   6       98.14       89.46     66.67 o 
  13   7   6      623.94      679.75     94.71 o 
  14   7   6      346.83      479.86     93.62 o 
  15   7   6      183.30      167.89     85.71 o 
 -17   8   6     1254.08     1204.72    231.82 o 
 -16   8   6       18.11       49.84    164.64 o 
 -15   8   6       83.99       98.95     94.12 o 
 -14   8   6      510.65      565.09    106.83 o 
 -13   8   6      436.70      429.16     97.32 o 
 -12   8   6       19.41       37.22     74.91 o 
 -11   8   6     4991.75     5126.04    236.00 o 
 -10   8   6     1353.18     1533.40    124.54 o 
  -9   8   6       78.43       53.58     65.08 o 
  -8   8   6     5338.51     5398.39    246.87 o 
  -7   8   6     2439.00     2509.64    150.24 o 
  -6   8   6      250.33      253.73     62.95 o 
  -5   8   6     1490.39     1458.51    107.04 o 
  -4   8   6     2918.11     2760.24    128.55 o 
  -3   8   6    20200.49    19332.12   1261.51 o 
  -2   8   6     2839.54     2865.36    190.66 o 
  -1   8   6      300.83      297.56     55.81 o 
   0   8   6       39.03       27.03     33.99 o 
   1   8   6      473.07      518.83     62.09 o 
   2   8   6     2521.53     2344.81    108.15 o 
   3   8   6      923.73      744.19     56.17 o 
   4   8   6       77.08       74.22     37.43 o 
   5   8   6     1656.24     1540.19     78.91 o 
   6   8   6     3222.09     3191.64    149.81 o 
   7   8   6        4.14       23.17     39.70 o 
   8   8   6       23.41       79.64     44.34 o 
   9   8   6      352.03      321.98     53.03 o 
  10   8   6     1527.51     1927.05    255.83 o 
  11   8   6     2686.43     2904.31    223.71 o 
  12   8   6       15.56       36.23     53.03 o 
  13   8   6        0.64        8.20     69.67 o 
  14   8   6      164.30      285.54     88.85 o 
  15   8   6       15.05       23.73     80.04 o 
 -16   9   6        1.83      -43.58    150.32 o 
 -15   9   6        4.36      -19.38     90.36 o 
 -14   9   6      180.36      231.96     97.32 o 
 -13   9   6     1565.73     1458.29    136.85 o 
 -12   9   6     1207.93      972.56    119.42 o 
 -11   9   6       21.13       34.74     72.68 o 
 -10   9   6      443.70      374.35     85.86 o 
  -9   9   6      230.13      320.96     78.93 o 
  -8   9   6      274.01      318.78     62.60 o 
  -7   9   6      416.56      473.94    135.59 o 
  -6   9   6        0.43       -2.80     50.58 o 
  -5   9   6     1675.24     1635.01    113.73 o 
  -4   9   6      378.76      320.79     60.80 o 
  -3   9   6     1488.39     1243.64     90.36 o 
  -2   9   6     3393.57     3289.58    188.45 o 
  -1   9   6       21.90       -0.12     36.48 o 
   0   9   6      465.47      499.46     64.70 o 
   1   9   6      798.18      834.03     76.02 o 
   2   9   6      301.09      255.43     45.05 o 
   3   9   6      838.65      827.51     91.93 o 
   4   9   6     1068.39     1003.94     66.44 o 
   5   9   6      499.62      539.18     54.85 o 
   6   9   6      154.81      184.44     56.44 o 
   7   9   6       72.10      123.49     54.89 o 
   8   9   6      441.43      345.89     65.36 o 
   9   9   6     1188.47     1129.26     92.56 o 
  10   9   6        2.03       -6.95     55.35 o 
  11   9   6      822.67      944.74     93.61 o 
  12   9   6        3.41       20.24     61.98 o 
  13   9   6      299.99      463.59    115.01 o 
  14   9   6      125.12      202.45    162.92 o 
 -15  10   6      828.44     1027.75    133.26 o 
 -14  10   6      924.64      939.08    127.32 o 
 -13  10   6       30.85       45.25     85.36 o 
 -12  10   6     1239.78     1378.00    160.50 o 
 -11  10   6      193.71      197.59     83.51 o 
 -10  10   6      915.48      988.97    108.79 o 
  -9  10   6       88.44       89.53     70.41 o 
  -8  10   6        1.97      -35.13     60.06 o 
  -7  10   6     1068.21     1110.04    101.11 o 
  -6  10   6        6.64      -31.22     53.84 o 
  -5  10   6     1063.52      924.11     84.14 o 
  -4  10   6      337.32      351.59     65.25 o 
  -3  10   6      266.72      217.57     51.99 o 
  -2  10   6      672.23      664.84     63.65 o 
  -1  10   6     2601.23     2296.28    122.85 o 
   0  10   6        5.67       18.89     47.40 o 
   1  10   6     7393.01     6561.07    292.53 o 
   2  10   6     5257.45     4501.51    336.15 o 
   3  10   6     2219.58     2174.51    118.01 o 
   4  10   6      465.05      463.43     54.25 o 
   5  10   6       36.42       23.15     49.19 o 
   6  10   6     2869.93     2654.43    134.44 o 
   7  10   6     3329.67     3137.57    146.60 o 
   8  10   6       27.49       51.40     55.34 o 
   9  10   6     1118.77     1063.94     94.16 o 
  10  10   6      269.17      314.60     71.40 o 
  11  10   6        6.02       51.91     63.44 o 
  12  10   6        1.08        0.15     65.06 o 
  13  10   6      134.18      152.44    100.44 o 
 -15  11   6       17.84       -8.80     95.87 o 
 -14  11   6       76.14       89.98     94.66 o 
 -13  11   6      545.73      642.16    154.55 o 
 -12  11   6     1698.75     1628.47    248.27 o 
 -11  11   6       40.48       47.73     79.89 o 
 -10  11   6       66.94       80.46     78.35 o 
  -9  11   6     5572.28     5576.77    284.90 o 
  -8  11   6     2697.98     2746.92    159.21 o 
  -7  11   6        7.11      -13.57     41.51 o 
  -6  11   6     2830.79     2701.34    156.53 o 
  -5  11   6     4924.61     4704.82    188.11 o 
  -4  11   6     2830.95     2707.03    172.42 o 
  -3  11   6     2062.07     1893.70    143.14 o 
  -2  11   6      118.77      181.16     59.90 o 
  -1  11   6        3.55       16.96     51.76 o 
   0  11   6      188.07      187.87     59.53 o 
   1  11   6      387.61      376.93     66.54 o 
   2  11   6      420.86      410.54     65.97 o 
   3  11   6      793.38      809.40     75.40 o 
   4  11   6     1063.38     1193.75     78.74 o 
   5  11   6     1257.36     1443.62    116.46 o 
   6  11   6      115.47       81.29     55.68 o 
   7  11   6      165.34      192.98     63.52 o 
   8  11   6     4625.61     4665.58    386.65 o 
   9  11   6      399.71      378.00     73.64 o 
  10  11   6       42.64       88.64     66.36 o 
  11  11   6      139.21      167.34     73.25 o 
  12  11   6       15.59      -17.47     92.62 o 
 -14  12   6       15.36      156.93    100.82 o 
 -13  12   6      106.11      181.10     98.63 o 
 -12  12   6      132.92      205.15     96.08 o 
 -11  12   6       10.36       16.95    116.22 o 
 -10  12   6        4.66       13.74     77.07 o 
  -9  12   6       72.23      125.02     75.04 o 
  -8  12   6     4397.05     4405.39    390.53 o 
  -7  12   6     2103.60     1955.69    107.71 o 
  -6  12   6      600.99      635.19     77.49 o 
  -5  12   6       83.35       84.38     54.09 o 
  -4  12   6     1758.59     1707.32    101.70 o 
  -3  12   6     5459.80     5307.86    208.62 o 
  -2  12   6        6.32       32.18     55.03 o 
  -1  12   6      776.31      700.60     83.03 o 
   0  12   6      487.83      567.23     76.65 o 
   1  12   6      177.48      217.53     61.89 o 
   2  12   6       81.89      114.98     57.67 o 
   3  12   6     1751.16     1590.75    136.33 o 
   4  12   6      711.13      562.62    106.06 o 
   5  12   6       71.72      103.49     87.75 o 
   6  12   6      180.25      200.75     95.52 o 
   7  12   6     1555.44     1872.03    214.68 o 
   8  12   6     1095.95     1099.01    142.24 o 
   9  12   6      125.81       79.86     96.19 o 
  10  12   6      140.72      261.98    111.90 o 
  11  12   6      385.06      343.26    196.92 o 
 -12  13   6      794.72      998.71    198.52 o 
 -11  13   6        4.51        7.87    130.34 o 
 -10  13   6      863.50     1067.11    200.54 o 
  -9  13   6       61.42      232.62    149.92 o 
  -8  13   6       13.15       45.61     93.65 o 
  -7  13   6      163.74      110.49     93.82 o 
  -6  13   6      234.54      212.46     68.49 o 
  -5  13   6      261.50      297.68     66.07 o 
  -4  13   6      197.92      223.46     68.71 o 
  -3  13   6      637.93      634.11     86.10 o 
  -2  13   6      714.48      648.92     86.00 o 
  -1  13   6      668.99      665.56     84.82 o 
   0  13   6     2789.00     2724.29    144.89 o 
   1  13   6     2476.41     2500.47    179.42 o 
   2  13   6      127.59      166.67     65.18 o 
   3  13   6     1134.59     1143.33     99.50 o 
   4  13   6      106.94      110.98     88.53 o 
   5  13   6        6.88       83.36     89.94 o 
   6  13   6      132.49      170.98     98.04 o 
   7  13   6      343.95      439.11    119.61 o 
   8  13   6      760.52      845.50    141.36 o 
   9  13   6      538.74      666.62    137.99 o 
  10  13   6       68.18       36.57    108.39 o 
 -11  14   6      188.74      152.08    153.24 o 
 -10  14   6     1146.46     1245.92    162.95 o 
  -9  14   6      525.90      484.45    146.68 o 
  -8  14   6        0.14      -15.95     96.21 o 
  -7  14   6     1394.42     1401.45    180.48 o 
  -6  14   6      212.42      241.94     95.73 o 
  -5  14   6      657.45      583.30     90.22 o 
  -4  14   6     1412.64     1292.53    113.10 o 
  -3  14   6      376.21      356.54     78.17 o 
  -2  14   6      363.81      389.78     81.27 o 
  -1  14   6        4.99      -16.70     59.87 o 
   0  14   6     1307.20     1282.93    126.86 o 
   1  14   6     1425.11     1261.84    106.43 o 
   2  14   6       43.16       31.83     61.41 o 
   3  14   6      369.37      395.08    107.71 o 
   4  14   6     1245.99      947.88    168.37 o 
   5  14   6       35.77       10.58     87.25 o 
   6  14   6      605.88      842.78    143.81 o 
   7  14   6     1350.46     1506.51    281.46 o 
   8  14   6       11.05       36.70    101.46 o 
   9  14   6      614.51      838.60    148.97 o 
  -9  15   6      453.79      349.05    128.86 o 
  -8  15   6        3.35       74.70    106.49 o 
  -7  15   6      102.36       80.91    133.16 o 
  -6  15   6       89.73      143.65    145.47 o 
  -5  15   6      129.27      137.83     75.53 o 
  -4  15   6      323.59      466.59     96.90 o 
  -3  15   6      565.45      564.43     90.42 o 
  -2  15   6      307.27      417.52     86.11 o 
  -1  15   6       19.77       62.25     67.44 o 
   0  15   6      252.99      230.50     74.82 o 
   1  15   6      159.74      227.27     75.31 o 
   2  15   6      412.47      478.36     83.95 o 
   3  15   6       81.45      104.71     95.66 o 
   4  15   6      278.74      305.00    111.07 o 
   5  15   6       10.00       64.14    100.77 o 
   6  15   6      151.12      179.28    111.41 o 
   7  15   6       59.43       31.68    110.47 o 
  -7  16   6      764.89      887.56    211.84 o 
  -6  16   6       30.28      -69.01    128.73 o 
  -5  16   6        6.77       31.90     73.54 o 
  -4  16   6     2494.18     2713.64    165.35 o 
  -3  16   6     1280.06     1284.41    123.48 o 
  -2  16   6      372.65      308.69     84.73 o 
  -1  16   6     2273.68     2331.81    151.59 o 
   0  16   6       25.52       26.92     69.90 o 
   1  16   6     2643.90     2888.15    162.42 o 
   2  16   6      100.21      123.11    101.83 o 
   3  16   6      786.54      647.25    134.68 o 
   4  16   6      165.09      129.52    114.41 o 
   5  16   6        7.40       20.96    107.31 o 
  -3  17   6      158.95      143.79     83.12 o 
  -2  17   6      284.29      307.46     91.44 o 
  -1  17   6      428.88      540.31     99.19 o 
   0  17   6      278.92      401.86     92.04 o 
   1  17   6      143.79      213.06     84.25 o 
 -19   1   7      459.28      436.43    142.39 o 
 -18   1   7      836.54      698.56    142.88 o 
 -17   1   7       25.68       31.09    100.67 o 
 -16   1   7      352.20      439.90    117.26 o 
 -15   1   7      349.59      440.41    107.53 o 
 -14   1   7       38.63      -24.42     76.93 o 
 -13   1   7     4700.33     4830.18    261.90 o 
 -12   1   7     1674.97     1603.43     83.92 o 
 -11   1   7       20.28       13.08     38.95 o 
 -10   1   7       72.86      115.35     38.79 o 
  -9   1   7     4843.23     4693.58    174.39 o 
  -8   1   7      627.35      717.47     56.79 o 
  -7   1   7      533.07      470.29     58.08 o 
  -6   1   7     3088.04     3219.01    140.03 o 
  -5   1   7    39681.66    44292.92   1284.45 o 
  -4   1   7    18837.95    20295.03    613.63 o 
  -3   1   7     1437.01     1387.82     83.42 o 
  -2   1   7      455.42      535.82     90.08 o 
  -1   1   7       20.09       28.76     31.08 o 
   0   1   7    10103.50    10593.75    218.70 o 
   1   1   7    20532.40    21286.55    413.69 o 
   2   1   7     3757.06     3690.32    155.13 o 
   3   1   7     7344.02     7841.85    233.09 o 
   4   1   7     3620.31     4174.38    171.21 o 
   5   1   7      614.37      673.66     36.58 o 
   6   1   7     2675.42     2751.35     76.84 o 
   7   1   7     1633.17     1416.91     61.79 o 
   8   1   7     1284.40     1258.02     58.11 o 
   9   1   7     4074.70     4088.59    242.80 o 
  10   1   7     2177.41     2202.00    288.87 o 
  11   1   7       58.18       68.07     68.76 o 
  12   1   7      306.72      147.33     79.77 o 
  13   1   7       86.57      148.57     84.45 o 
  14   1   7      710.25      770.21    116.33 o 
  15   1   7       53.63        1.09     90.62 o 
  16   1   7        0.26      -32.62     96.14 o 
 -18   2   7     1103.37     1151.96    230.41 o 
 -17   2   7      177.75       -0.23    102.24 o 
 -16   2   7        6.06      -65.58     91.63 o 
 -15   2   7       15.12       26.41     87.27 o 
 -14   2   7     1620.35     1568.72    140.94 o 
 -13   2   7     4495.01     4310.39    289.41 o 
 -12   2   7     6382.49     7252.70    233.75 o 
 -11   2   7    18443.30    19408.00    443.90 o 
 -10   2   7     5034.01     4895.49    237.42 o 
  -9   2   7     1073.29     1028.58     71.64 o 
  -8   2   7     2605.20     2618.59    123.80 o 
  -7   2   7       60.45       56.35     33.34 o 
  -6   2   7     3717.48     3461.27    212.97 o 
  -5   2   7    38602.68    43506.89   1265.44 o 
  -4   2   7    20511.96    24462.75    731.63 o 
  -3   2   7        0.76       34.33     33.19 o 
  -2   2   7     1381.11     1399.04     84.11 o 
  -1   2   7     1676.69     1523.70    192.60 o 
   0   2   7      345.53      324.42     28.86 o 
   1   2   7     6496.84     6732.72    333.14 o 
   2   2   7    43331.96    47307.89    896.49 o 
   3   2   7    33249.58    34112.77    651.57 o 
   4   2   7     1079.52      954.80     78.85 o 
   5   2   7     1831.43     1779.22    103.56 o 
   6   2   7      844.84      799.64     44.94 o 
   7   2   7      683.32      706.64     55.54 o 
   8   2   7     1559.75     1442.55    120.55 o 
   9   2   7     1832.83     1838.20     89.70 o 
  10   2   7      105.58      166.69     59.09 o 
  11   2   7      762.42      645.35     79.66 o 
  12   2   7       48.57       98.33     72.43 o 
  13   2   7      736.90     1049.22    196.31 o 
  14   2   7      487.19      681.47    114.49 o 
  15   2   7      240.43      520.78    114.35 o 
  16   2   7      655.40      899.36    135.26 o 
 -18   3   7      377.29      393.83    127.88 o 
 -17   3   7       65.25      -57.58     97.24 o 
 -16   3   7       14.66       22.25     90.39 o 
 -15   3   7      582.51      594.23    115.40 o 
 -14   3   7      126.65      167.30     88.80 o 
 -13   3   7     1485.00     1536.18    105.60 o 
 -12   3   7       75.63      104.06     55.11 o 
 -11   3   7      250.54      309.85     48.90 o 
 -10   3   7     2144.52     2131.21     96.94 o 
  -9   3   7     2337.73     2218.72     87.54 o 
  -8   3   7      187.93      229.91     42.75 o 
  -7   3   7       94.95       94.47     34.15 o 
  -6   3   7     2279.38     2084.60    130.09 o 
  -5   3   7    18391.18    18864.56    580.47 o 
  -4   3   7     7405.64     7921.47    274.49 o 
  -3   3   7     1290.11     1369.04    134.77 o 
  -2   3   7        5.78        2.47     33.23 o 
  -1   3   7     2059.77     2166.84     98.18 o 
   0   3   7      918.48      950.15     61.43 o 
   1   3   7     1141.77     1020.27     53.61 o 
   2   3   7     1469.99     1385.97     75.09 o 
   3   3   7      233.80      298.60     52.13 o 
   4   3   7      130.91      119.07     27.02 o 
   5   3   7      857.04      864.74     44.93 o 
   6   3   7     1581.92     1517.56     60.54 o 
   7   3   7      559.05      610.82     41.40 o 
   8   3   7     3308.28     3380.57    114.73 o 
   9   3   7     3435.89     3351.24    163.18 o 
  10   3   7       60.79       13.24     51.77 o 
  11   3   7      140.45       55.22     59.63 o 
  12   3   7       38.59       25.27     60.52 o 
  13   3   7        1.36       32.30     77.96 o 
  14   3   7       44.11       51.79     87.46 o 
  15   3   7       20.22       50.59     93.93 o 
  16   3   7        4.77      -15.44     96.95 o 
 -18   4   7      115.31      126.84    115.39 o 
 -17   4   7       96.48      114.10    112.90 o 
 -16   4   7      118.58      -14.02     99.92 o 
 -15   4   7        3.27       -7.81     92.71 o 
 -14   4   7        6.43      -29.03     60.96 o 
 -13   4   7     1903.78     1760.08    111.23 o 
 -12   4   7       13.82       17.50     54.87 o 
 -11   4   7     2200.16     2122.72    114.32 o 
 -10   4   7     6110.32     6569.88    196.84 o 
  -9   4   7      462.00      397.08     46.68 o 
  -8   4   7      482.20      462.29     49.69 o 
  -7   4   7      292.83      246.00     40.00 o 
  -6   4   7     2486.92     2340.89     93.98 o 
  -5   4   7      371.72      297.22     54.13 o 
  -4   4   7      856.20      728.09     69.95 o 
  -3   4   7      340.31      427.26     58.41 o 
  -2   4   7        6.68       65.22     36.16 o 
  -1   4   7       71.60       85.45     37.06 o 
   0   4   7     3465.72     3585.11    147.89 o 
   1   4   7     1454.47     1612.60     59.42 o 
   2   4   7     4904.69     4988.11    121.02 o 
   3   4   7     3209.02     3051.74    110.13 o 
   4   4   7        1.29      -21.95     23.44 o 
   5   4   7      348.38      367.93     37.76 o 
   6   4   7       21.56        1.24     26.30 o 
   7   4   7      408.03      443.63     48.62 o 
   8   4   7    10901.86    10534.68    532.35 o 
   9   4   7      237.73      238.40     47.55 o 
  10   4   7     1158.51     1062.03     70.90 o 
  11   4   7     2552.26     2740.68    140.38 o 
  12   4   7      332.28      294.80     74.28 o 
  13   4   7      140.26      173.59     76.66 o 
  14   4   7       64.92       90.14     87.30 o 
  15   4   7       24.62       80.02     93.14 o 
  16   4   7      170.24      251.66    107.55 o 
 -18   5   7     1388.00     1282.86    223.96 o 
 -17   5   7      313.55      230.03    116.31 o 
 -16   5   7      211.97      200.92    140.22 o 
 -15   5   7      168.89      222.11    196.11 o 
 -14   5   7      522.58      589.17    134.86 o 
 -13   5   7     3566.01     3954.28    166.56 o 
 -12   5   7     1994.17     2220.41    231.70 o 
 -11   5   7      498.65      522.53     70.65 o 
 -10   5   7      248.53      283.33     46.29 o 
  -9   5   7      958.69      998.65     62.11 o 
  -8   5   7     1729.82     1786.62     88.35 o 
  -7   5   7      407.36      373.75     46.24 o 
  -6   5   7     5314.03     4968.84    155.84 o 
  -5   5   7    16829.40    17105.88    542.68 o 
  -4   5   7    10928.52    10910.97    370.03 o 
  -3   5   7      353.78      427.75     55.08 o 
  -2   5   7     3136.31     3213.67    207.52 o 
  -1   5   7      837.49      775.28     63.72 o 
   0   5   7     9423.10     9684.91    231.23 o 
   1   5   7    13455.93    13356.65    327.91 o 
   2   5   7     2870.94     2507.32    136.76 o 
   3   5   7     1581.27     1741.77    100.16 o 
   4   5   7     1999.64     1880.42     72.18 o 
   5   5   7       15.30       24.42     27.65 o 
   6   5   7     1104.77     1112.30     55.10 o 
   7   5   7     1863.08     1841.93     84.55 o 
   8   5   7     6248.32     6356.66    198.16 o 
   9   5   7     4560.27     4616.86    262.46 o 
  10   5   7     2430.63     2590.62    183.46 o 
  11   5   7      932.89      931.76     91.73 o 
  12   5   7     1664.65     1729.01    122.10 o 
  13   5   7      178.82      378.74     84.19 o 
  14   5   7      190.34      240.25     83.08 o 
  15   5   7      236.34      289.12    103.32 o 
 -17   6   7       14.95      -45.02    109.97 o 
 -16   6   7      874.55      794.33    153.15 o 
 -15   6   7      800.90      756.53    157.58 o 
 -14   6   7      895.76     1070.72    100.75 o 
 -13   6   7      270.13      212.03     71.06 o 
 -12   6   7      472.51      561.08     78.43 o 
 -11   6   7    13235.79    13677.85    379.39 o 
 -10   6   7     7945.51     8524.60    270.63 o 
  -9   6   7     2888.85     2996.98    107.07 o 
  -8   6   7      486.63      468.81     79.97 o 
  -7   6   7     7102.30     6564.96    231.74 o 
  -6   6   7     3357.84     3383.70    123.02 o 
  -5   6   7     4156.93     4342.72    142.38 o 
  -4   6   7     2748.23     2873.84    149.30 o 
  -3   6   7     1385.79     1320.35    134.57 o 
  -2   6   7     1398.04     1482.46    138.74 o 
  -1   6   7      110.35      158.29     47.76 o 
   0   6   7     6692.76     6828.24    233.67 o 
   1   6   7     4481.92     4744.63    120.01 o 
   2   6   7    13221.64    13148.97    402.85 o 
   3   6   7    11892.95    12086.65    301.38 o 
   4   6   7     2164.22     2363.25    119.35 o 
   5   6   7      850.06      745.66     75.08 o 
   6   6   7     2412.64     2460.43     97.05 o 
   7   6   7       21.03       35.13     40.73 o 
   8   6   7      322.70      314.19     50.31 o 
   9   6   7     7545.45     7240.94    203.89 o 
  10   6   7     1228.74     1158.39     77.92 o 
  11   6   7        1.37      -13.77     45.56 o 
  12   6   7      834.08      762.69    105.59 o 
  13   6   7      868.32      983.52    105.54 o 
  14   6   7     1725.75     2051.44    245.65 o 
  15   6   7      181.92      272.21     92.67 o 
 -17   7   7       71.97       87.77    180.98 o 
 -16   7   7        5.19       33.90    160.00 o 
 -15   7   7      101.50      216.16     97.49 o 
 -14   7   7       52.62      116.18     89.19 o 
 -13   7   7       13.60        3.29     77.10 o 
 -12   7   7      131.55       46.55     78.75 o 
 -11   7   7      783.36      860.19    105.98 o 
 -10   7   7     2509.01     2531.59    158.28 o 
  -9   7   7      307.56      271.88     55.40 o 
  -8   7   7       22.90       39.78     54.65 o 
  -7   7   7     2172.94     2016.67    244.99 o 
  -6   7   7     2314.49     2581.84    183.41 o 
  -5   7   7      154.01      133.96     74.85 o 
  -4   7   7       53.81       74.64     67.99 o 
  -3   7   7      145.79      163.28     51.37 o 
  -2   7   7      524.05      723.32    106.24 o 
  -1   7   7      849.21      869.82     92.44 o 
   0   7   7       55.52       72.55     46.73 o 
   1   7   7     2591.69     2347.54    121.27 o 
   2   7   7      194.80      196.22     32.55 o 
   3   7   7      893.60      787.85     48.12 o 
   4   7   7       23.96       36.32     30.48 o 
   5   7   7     5698.95     5782.24    184.47 o 
   6   7   7      650.14      743.29     59.59 o 
   7   7   7        4.60        4.62     40.26 o 
   8   7   7      498.64      506.67     87.21 o 
   9   7   7      197.53      212.30     52.36 o 
  10   7   7      223.05      275.06     57.25 o 
  11   7   7      805.32      820.40     73.71 o 
  12   7   7      554.42      678.30     92.25 o 
  13   7   7      142.48      150.03     76.77 o 
  14   7   7      139.37      124.58     82.31 o 
  15   7   7      231.60      214.25     90.85 o 
 -16   8   7       39.52      -53.67    151.33 o 
 -15   8   7     1729.39     1828.99    159.73 o 
 -14   8   7     1123.39     1222.34    133.43 o 
 -13   8   7       50.43       51.51     85.79 o 
 -12   8   7     1989.03     2322.05    163.41 o 
 -11   8   7     1357.68     1477.09    131.54 o 
 -10   8   7      984.14      985.44    107.11 o 
  -9   8   7      197.42      182.88     55.78 o 
  -8   8   7     1373.08     1572.83    122.67 o 
  -7   8   7       58.34       65.63     67.11 o 
  -6   8   7     5441.86     6274.61    915.95 o 
  -5   8   7     3924.90     4065.11    188.77 o 
  -4   8   7      221.88      292.97     59.82 o 
  -3   8   7     1000.34      803.08     85.97 o 
  -2   8   7     1460.14     1418.97     95.43 o 
  -1   8   7       87.64       86.68     48.95 o 
   0   8   7        0.62       16.00     45.44 o 
   1   8   7      331.33      429.05     63.19 o 
   2   8   7     5658.75     5773.90    276.73 o 
   3   8   7     7456.63     6958.84    319.75 o 
   4   8   7      141.76      132.54     43.71 o 
   5   8   7     1108.53     1170.05     87.19 o 
   6   8   7     1682.24     1693.06    137.19 o 
   7   8   7     2182.16     2231.51    124.38 o 
   8   8   7     3799.24     3831.14    163.30 o 
   9   8   7      179.63      196.52     64.29 o 
  10   8   7      965.27     1007.06     93.74 o 
  11   8   7      458.93      448.09     78.51 o 
  12   8   7      196.01      213.41    110.36 o 
  13   8   7      176.73      127.01     98.75 o 
  14   8   7      178.99      110.26    111.77 o 
 -16   9   7      491.54      521.16    197.54 o 
 -15   9   7      197.92      352.25    110.61 o 
 -14   9   7      416.52      569.05    154.35 o 
 -13   9   7     2326.40     2315.34    172.68 o 
 -12   9   7     1559.65     1794.52    147.74 o 
 -11   9   7      710.90      714.05    108.22 o 
 -10   9   7       14.42      -15.62     69.05 o 
  -9   9   7      559.90      438.27     89.11 o 
  -8   9   7     1599.79     1848.40    140.65 o 
  -7   9   7      801.92     1267.97    221.03 o 
  -6   9   7     3898.62     3647.84    293.78 o 
  -5   9   7    10752.92    11116.41    391.67 o 
  -4   9   7    11918.81    12121.31    370.16 o 
  -3   9   7       41.23       43.58     48.83 o 
  -2   9   7        5.09       -3.64     47.76 o 
  -1   9   7      632.16      623.63     73.51 o 
   0   9   7     3313.23     2937.88    171.56 o 
   1   9   7     3298.21     2841.64    355.75 o 
   2   9   7      145.81      118.30     44.18 o 
   3   9   7       14.38        0.37     40.79 o 
   4   9   7        3.55       44.17     40.57 o 
   5   9   7       13.50       42.57     53.00 o 
   6   9   7      707.02      828.20     85.85 o 
   7   9   7     2462.10     2571.48    136.44 o 
   8   9   7     3324.57     3384.49    155.03 o 
   9   9   7     1514.37     1642.69    181.96 o 
  10   9   7      602.71      615.73    106.01 o 
  11   9   7      242.54      311.56     74.56 o 
  12   9   7      326.08      307.09     79.62 o 
  13   9   7      406.09      365.99    136.49 o 
 -15  10   7       26.75       42.60     96.25 o 
 -14  10   7      406.14      588.14    119.11 o 
 -13  10   7      349.31      327.34    105.94 o 
 -12  10   7      969.67     1342.50    147.59 o 
 -11  10   7     3221.56     3308.79    193.83 o 
 -10  10   7      616.50      800.21    110.21 o 
  -9  10   7        1.76      -18.44     66.92 o 
  -8  10   7        7.57      -16.68     58.26 o 
  -7  10   7        2.69      -82.12    102.90 o 
  -6  10   7      854.07      779.87    109.56 o 
  -5  10   7     3861.34     3600.06    181.27 o 
  -4  10   7     4650.59     4693.67    219.30 o 
  -3  10   7      538.09      483.36     77.12 o 
  -2  10   7       73.91       63.09     52.97 o 
  -1  10   7      349.81      407.72     79.31 o 
   0  10   7    12002.25    11427.61    712.95 o 
   1  10   7     2295.13     2015.75    142.35 o 
   2  10   7       26.40       33.04     51.13 o 
   3  10   7     2659.22     2623.26    109.25 o 
   4  10   7     2270.29     2348.12    102.98 o 
   5  10   7       77.24       56.01     56.13 o 
   6  10   7     2073.49     2044.08    198.01 o 
   7  10   7       83.44       69.68     61.53 o 
   8  10   7       49.18       -0.55     57.61 o 
   9  10   7      814.33      720.20     85.57 o 
  10  10   7       45.54       61.88     62.61 o 
  11  10   7       67.49       87.81     67.70 o 
  12  10   7        9.33       25.80     72.52 o 
  13  10   7       54.56       47.13    100.71 o 
 -14  11   7       43.95       78.21     97.38 o 
 -13  11   7      276.82      168.38     98.75 o 
 -12  11   7      119.33       76.27     89.98 o 
 -11  11   7      358.89      301.96     91.47 o 
 -10  11   7      911.12      940.83    111.83 o 
  -9  11   7     1261.05     1254.39    119.24 o 
  -8  11   7      345.05      311.58     85.34 o 
  -7  11   7      105.11       65.76     67.74 o 
  -6  11   7       39.47      130.16     72.13 o 
  -5  11   7      923.20      909.07     91.13 o 
  -4  11   7      388.58      434.21     74.26 o 
  -3  11   7     1127.40      966.21     90.83 o 
  -2  11   7       21.27       44.22     56.54 o 
  -1  11   7      446.28      418.90     71.87 o 
   0  11   7      808.31      733.89     82.45 o 
   1  11   7     3778.58     3209.90    150.65 o 
   2  11   7      955.00      919.64     86.15 o 
   3  11   7     1570.30     1528.71    121.23 o 
   4  11   7     6188.10     6158.80    389.72 o 
   5  11   7      649.50      663.98     79.23 o 
   6  11   7     1677.14     1772.95    119.27 o 
   7  11   7      108.42       40.12     61.39 o 
   8  11   7      891.83     1205.64    113.12 o 
   9  11   7      111.08       89.79     69.02 o 
  10  11   7      374.46      452.11     82.33 o 
  11  11   7      163.24      199.85     75.01 o 
  12  11   7      829.39      976.91    109.57 o 
 -13  12   7       16.64      -17.92     89.21 o 
 -12  12   7      611.04      659.56    149.30 o 
 -11  12   7     1172.59     1384.24    167.56 o 
 -10  12   7      527.33      638.80    177.65 o 
  -9  12   7      436.08      599.35    153.74 o 
  -8  12   7      226.34      228.94     80.43 o 
  -7  12   7     1225.51     1297.29    118.07 o 
  -6  12   7     1787.35     2037.80    144.90 o 
  -5  12   7     1526.47     1361.09    102.62 o 
  -4  12   7      166.57      283.20     70.31 o 
  -3  12   7      188.97      175.20     67.36 o 
  -2  12   7      181.06      186.78     66.42 o 
  -1  12   7      714.14      754.05     86.66 o 
   0  12   7      289.34      252.59     68.51 o 
   1  12   7      643.98      682.83     84.03 o 
   2  12   7     2512.05     2568.99    138.04 o 
   3  12   7     2502.05     2380.47    221.68 o 
   4  12   7      103.86       92.43     62.16 o 
   5  12   7       10.38       86.70     85.75 o 
   6  12   7     1022.02      977.99    136.05 o 
   7  12   7     1530.87     1343.94    213.67 o 
   8  12   7     1739.66     1593.58    199.04 o 
   9  12   7      221.16      260.11    113.51 o 
  10  12   7      384.06      296.79    117.14 o 
  11  12   7      219.25      261.09    119.07 o 
 -12  13   7      321.63      443.07    164.44 o 
 -11  13   7      521.16      737.44    189.26 o 
 -10  13   7       44.11       59.72    134.98 o 
  -9  13   7      393.08      453.16    173.12 o 
  -8  13   7      185.42      301.23    150.12 o 
  -7  13   7     1772.03     1404.50    359.74 o 
  -6  13   7     2474.11     2426.69    160.46 o 
  -5  13   7      223.46      275.28     74.78 o 
  -4  13   7      311.80      406.38     79.23 o 
  -3  13   7     1553.50     1488.40    115.27 o 
  -2  13   7     1044.96     1008.03     99.94 o 
  -1  13   7       62.78      129.47     68.61 o 
   0  13   7     2954.33     2699.77    163.76 o 
   1  13   7     4209.40     3773.65    174.56 o 
   2  13   7      170.85      129.50     64.99 o 
   3  13   7     2025.82     2087.20    131.78 o 
   4  13   7       74.69      122.33    114.19 o 
   5  13   7     2122.69     1825.82    170.46 o 
   6  13   7     2032.29     2308.54    259.63 o 
   7  13   7       49.98      -13.58     99.99 o 
   8  13   7      144.61      141.58    108.97 o 
   9  13   7      410.96      479.61    136.06 o 
  10  13   7      356.89      433.62    160.71 o 
 -11  14   7      108.38      258.05    169.69 o 
 -10  14   7     1231.41     1030.37    155.45 o 
  -9  14   7      132.86      143.00    108.88 o 
  -8  14   7      234.95      282.24    113.91 o 
  -7  14   7      239.94      416.84    159.80 o 
  -6  14   7      551.53      737.88    129.64 o 
  -5  14   7      201.67      251.15     76.76 o 
  -4  14   7      162.24      177.08     72.22 o 
  -3  14   7     2349.55     2226.92    167.67 o 
  -2  14   7      871.46      744.89     96.15 o 
  -1  14   7      796.57      817.54     96.87 o 
   0  14   7     2110.90     2375.43    142.09 o 
   1  14   7      429.46      444.26     82.18 o 
   2  14   7        7.89       10.57     62.82 o 
   3  14   7      187.41      213.46     97.75 o 
   4  14   7      353.31      286.61    112.57 o 
   5  14   7        7.89       31.73    100.21 o 
   6  14   7      952.39      993.24    161.51 o 
   7  14   7       34.75      -23.81    101.80 o 
   8  14   7      210.26      265.04    118.73 o 
  -9  15   7       10.58      -11.90    133.37 o 
  -8  15   7       80.84      179.97    149.30 o 
  -7  15   7     1115.03     1298.55    221.32 o 
  -6  15   7      295.00      220.11    144.47 o 
  -5  15   7     1606.16     1497.79    124.79 o 
  -4  15   7     4435.36     4196.32    201.18 o 
  -3  15   7      167.69      268.01     84.69 o 
  -2  15   7     4736.88     4783.75    213.34 o 
  -1  15   7     1448.66     1524.03    125.04 o 
   0  15   7      320.61      397.77     84.89 o 
   1  15   7       54.52       61.82     69.84 o 
   2  15   7     1513.80     1539.34    123.56 o 
   3  15   7      833.27      790.08    138.30 o 
   4  15   7      762.02      892.79    144.04 o 
   5  15   7     2553.80     2682.02    337.87 o 
   6  15   7      835.79      784.69    147.32 o 
  -6  16   7     1152.40     1226.11    219.91 o 
  -5  16   7     1415.81     1529.21    130.50 o 
  -4  16   7        6.42       29.32     76.35 o 
  -3  16   7      519.63      427.86     91.55 o 
  -2  16   7      431.87      459.26     95.12 o 
  -1  16   7        5.01      -22.56     68.64 o 
   0  16   7      290.33      288.81     86.20 o 
   1  16   7      206.31      220.69     84.10 o 
   2  16   7      494.84      724.18    393.35 o 
   3  16   7      448.69      370.00    129.22 o 
   4  16   7      308.61      327.86    122.18 o 
 -18   0   8      933.00      888.16    211.03 o 
 -17   0   8      140.51      161.81    156.97 o 
 -16   0   8      980.53     1232.77    204.17 o 
 -15   0   8     1242.74     1449.65    210.83 o 
 -14   0   8       79.11      188.65    124.89 o 
 -13   0   8      697.26      616.17    142.45 o 
 -12   0   8    14130.88    14231.82    473.75 o 
 -11   0   8     2863.31     3142.99    160.82 o 
 -10   0   8      597.55      734.21     92.31 o 
  -9   0   8     1071.34      879.80     82.60 o 
  -8   0   8     7761.06     7438.94    376.71 o 
  -7   0   8    26722.02    27485.43   1164.63 o 
  -6   0   8    15789.37    16151.88    715.89 o 
  -5   0   8      956.19      868.39    103.51 o 
  -4   0   8     1683.58     1779.55    144.07 o 
  -3   0   8     1408.13     1421.81    127.12 o 
  -2   0   8    13779.77    12743.94    575.25 o 
  -1   0   8    12686.20    14289.72    636.19 o 
   0   0   8      100.82      158.99     42.80 o 
   1   0   8     3403.22     3199.26    254.54 o 
   2   0   8      700.78      793.63     55.00 o 
   3   0   8     3954.39     4219.20    142.48 o 
   4   0   8     7888.87     7122.93    214.64 o 
   5   0   8     3668.00     3945.98    160.30 o 
   6   0   8    14469.93    13663.00    378.97 o 
   7   0   8    20693.94    20595.57    547.88 o 
   8   0   8      615.54      731.33    154.14 o 
   9   0   8      923.62      692.24    120.26 o 
  10   0   8     1001.10      985.62    140.84 o 
  11   0   8      576.45      559.49    129.74 o 
  12   0   8     1147.98     1129.26    167.27 o 
  13   0   8      167.60      382.74    140.43 o 
  14   0   8       96.85      128.12    142.24 o 
  15   0   8      429.15      504.61    162.43 o 
  16   0   8       40.38      124.69    144.66 o 
 -18   1   8       17.42     -105.15    105.57 o 
 -17   1   8       63.69      106.30    105.43 o 
 -16   1   8      337.94      327.73    111.43 o 
 -15   1   8      927.76     1252.17    250.88 o 
 -14   1   8       24.61       50.00     80.30 o 
 -13   1   8      407.09      497.71    104.82 o 
 -12   1   8     5095.03     5253.79    179.78 o 
 -11   1   8     4500.37     4339.28    136.62 o 
 -10   1   8      194.87      221.21     43.68 o 
  -9   1   8      719.99      743.62     54.88 o 
  -8   1   8      368.24      485.49     52.72 o 
  -7   1   8     1427.79     1302.06     92.59 o 
  -6   1   8     3514.68     3282.02    149.36 o 
  -5   1   8     6121.55     6829.88    245.68 o 
  -4   1   8      250.50      241.64     48.89 o 
  -3   1   8     1599.32     1825.59    101.65 o 
  -2   1   8     4598.62     4671.57    181.40 o 
  -1   1   8     7431.68     7989.17    274.36 o 
   0   1   8    14761.42    14865.65    322.16 o 
   1   1   8     5784.92     5580.19    131.80 o 
   2   1   8     1131.76      865.81     86.74 o 
   3   1   8     2195.81     2287.31     67.00 o 
   4   1   8     3745.11     3398.50     87.36 o 
   5   1   8     1777.21     1615.93     71.03 o 
   6   1   8      380.91      357.48     43.29 o 
   7   1   8      123.09      106.29     31.27 o 
   8   1   8       93.58      100.01     38.96 o 
   9   1   8      674.65      663.49     99.06 o 
  10   1   8     1350.52     1183.34    107.19 o 
  11   1   8     1627.62     1831.76    133.74 o 
  12   1   8      891.92      817.73    107.08 o 
  13   1   8     3180.75     3727.21    268.36 o 
  14   1   8      888.13     1236.23    158.59 o 
  15   1   8        5.93       79.47     96.74 o 
  16   1   8       56.26      230.87    210.84 o 
 -18   2   8      383.52      211.68    124.54 o 
 -17   2   8      176.31       92.64    107.55 o 
 -16   2   8       37.81      -69.82     90.99 o 
 -15   2   8      149.82      201.23     94.33 o 
 -14   2   8     1089.46     1119.79    126.15 o 
 -13   2   8       58.85       51.52     59.67 o 
 -12   2   8      590.85      672.34     76.07 o 
 -11   2   8      258.69      296.90     50.04 o 
 -10   2   8        1.40      -29.98     36.15 o 
  -9   2   8     2468.53     2514.04     94.06 o 
  -8   2   8      143.40      159.12     41.64 o 
  -7   2   8     3652.10     3612.21    159.50 o 
  -6   2   8       44.28       22.73     41.06 o 
  -5   2   8     3023.32     3085.66    141.90 o 
  -4   2   8     9412.88     9777.73    328.05 o 
  -3   2   8     1324.19     1290.89     89.70 o 
  -2   2   8     3824.96     4087.82    167.38 o 
  -1   2   8    11533.99    12220.23    753.62 o 
   0   2   8      150.54      149.09     29.29 o 
   1   2   8     6410.85     6862.91    156.84 o 
   2   2   8     3172.24     3366.33     93.21 o 
   3   2   8      221.55      183.33     29.29 o 
   4   2   8     1060.37     1029.04     41.73 o 
   5   2   8       16.53       23.19     25.67 o 
   6   2   8      160.23      155.39     31.48 o 
   7   2   8     1733.19     1673.00     68.20 o 
   8   2   8       10.62       10.41     37.10 o 
   9   2   8      186.20      210.00     46.80 o 
  10   2   8        2.09      -12.99     56.16 o 
  11   2   8       14.07       44.85     68.45 o 
  12   2   8      406.36      559.37     96.31 o 
  13   2   8        9.47       15.01     80.25 o 
  14   2   8      256.91      241.27    102.59 o 
  15   2   8       19.81       62.92     98.21 o 
 -18   3   8        9.74       42.51    110.92 o 
 -17   3   8      267.71      260.36    110.47 o 
 -16   3   8     1082.31     1065.65    138.93 o 
 -15   3   8      208.86      314.96    104.21 o 
 -14   3   8       28.31       23.98     62.65 o 
 -13   3   8     5599.51     5845.29    207.84 o 
 -12   3   8     4700.59     4970.09    224.56 o 
 -11   3   8      435.94      469.67     54.95 o 
 -10   3   8       85.93       75.97     40.05 o 
  -9   3   8     3125.79     3050.47    154.45 o 
  -8   3   8      388.24      376.80     49.83 o 
  -7   3   8     1594.23     1544.60    103.07 o 
  -6   3   8     1891.82     1888.11    121.01 o 
  -5   3   8     1290.14     1322.27     92.42 o 
  -4   3   8     1332.79     1389.97    170.79 o 
  -3   3   8     1303.66     1419.86     96.74 o 
  -2   3   8     3760.86     3692.52    158.54 o 
  -1   3   8    20419.34    22285.89    870.71 o 
   0   3   8    10882.85    11331.95    239.64 o 
   1   3   8      154.69      241.35     30.59 o 
   2   3   8     3209.55     2911.50    131.19 o 
   3   3   8     3951.35     3824.91    154.47 o 
   4   3   8     2261.00     2113.23     72.56 o 
   5   3   8    11062.08    11028.67    236.86 o 
   6   3   8     3843.48     3734.06    129.48 o 
   7   3   8      701.57      749.65     68.94 o 
   8   3   8      768.53      663.68    133.23 o 
   9   3   8     1272.65     1273.70     76.49 o 
  10   3   8      186.16      260.67     64.98 o 
  11   3   8      963.36      926.94     91.08 o 
  12   3   8     1232.14     1717.80    136.38 o 
  13   3   8     1585.69     1822.22    144.79 o 
  14   3   8       10.33       32.39     88.39 o 
  15   3   8       52.15      154.60    103.06 o 
 -18   4   8      471.69      579.60    141.87 o 
 -17   4   8     1397.10     1209.42    177.45 o 
 -16   4   8       43.00        6.37    137.71 o 
 -15   4   8     1370.47     1544.88    195.10 o 
 -14   4   8     1844.53     2007.51    123.07 o 
 -13   4   8     5120.42     4727.49    184.89 o 
 -12   4   8     1421.37     1237.77     93.48 o 
 -11   4   8      152.12      152.27     45.53 o 
 -10   4   8       39.47       55.25     39.26 o 
  -9   4   8     3455.67     3353.92    180.07 o 
  -8   4   8    13601.74    13306.49    352.44 o 
  -7   4   8     8667.22     8674.31    245.18 o 
  -6   4   8      308.17      288.54     58.58 o 
  -5   4   8     7659.33     6941.40    386.70 o 
  -4   4   8    10378.72    10995.03    369.83 o 
  -3   4   8      349.00      450.95     82.63 o 
  -2   4   8    19135.23    19935.79    547.87 o 
  -1   4   8    18073.09    19177.85    522.44 o 
   0   4   8      497.89      490.13     52.72 o 
   1   4   8     3298.19     3474.45    176.85 o 
   2   4   8       69.23       39.74     29.16 o 
   3   4   8    12121.84    12433.11    302.80 o 
   4   4   8      191.67      244.71     33.20 o 
   5   4   8      224.78      279.80     35.33 o 
   6   4   8     7276.77     7078.00    166.90 o 
   7   4   8     4194.69     4113.76    132.41 o 
   8   4   8     1921.04     1906.69    195.50 o 
   9   4   8      269.42      304.36     82.10 o 
  10   4   8      525.72      631.82     62.66 o 
  11   4   8      535.41      543.51     80.33 o 
  12   4   8     1942.95     1991.93    181.97 o 
  13   4   8      292.92      425.13     97.96 o 
  14   4   8      363.45      496.00    110.03 o 
  15   4   8      299.36      310.29    107.58 o 
 -18   5   8       90.14     -104.82    109.23 o 
 -17   5   8      499.18      556.90    133.97 o 
 -16   5   8      421.64      436.59    179.97 o 
 -15   5   8       97.35      198.12     97.49 o 
 -14   5   8      771.26      926.65     97.48 o 
 -13   5   8      462.94      479.66     77.04 o 
 -12   5   8      896.22     1023.18    161.51 o 
 -11   5   8     3894.55     3673.59    201.20 o 
 -10   5   8        6.69       45.79     40.50 o 
  -9   5   8      110.26       87.65     45.77 o 
  -8   5   8       36.84       40.19     39.82 o 
  -7   5   8       59.28       38.17     37.00 o 
  -6   5   8     2178.12     2049.65     93.47 o 
  -5   5   8      516.51      552.72     73.60 o 
  -4   5   8       22.64       48.28     48.66 o 
  -3   5   8     1553.51     1603.62    145.38 o 
  -2   5   8    15779.99    17181.12    485.35 o 
  -1   5   8     2061.07     2424.31    117.52 o 
   0   5   8      362.59      413.21     62.63 o 
   1   5   8      169.16      144.42     30.22 o 
   2   5   8     1439.45     1468.31     60.78 o 
   3   5   8      181.43      167.64     35.63 o 
   4   5   8       17.99       30.31     28.74 o 
   5   5   8        9.49        6.81     29.15 o 
   6   5   8       16.85        4.56     31.37 o 
   7   5   8     2365.16     2450.64    133.08 o 
   8   5   8        6.58      -10.35     40.98 o 
   9   5   8     4070.52     3810.24    142.42 o 
  10   5   8      671.21      742.08     67.07 o 
  11   5   8     2329.46     2593.08    217.03 o 
  12   5   8     2823.49     3053.24    165.69 o 
  13   5   8      192.03      273.76     83.86 o 
  14   5   8      233.92      253.26     96.92 o 
  15   5   8       47.18       46.32     96.70 o 
 -17   6   8       84.10     -115.21    162.83 o 
 -16   6   8      326.83      271.60    127.51 o 
 -15   6   8       24.14       50.93     73.49 o 
 -14   6   8       41.27       60.38     70.74 o 
 -13   6   8      159.89      191.86     70.16 o 
 -12   6   8     2738.87     2590.13    186.99 o 
 -11   6   8      145.74      186.67     61.50 o 
 -10   6   8     4134.43     4248.42    136.50 o 
  -9   6   8     1875.65     1871.14    113.16 o 
  -8   6   8     2044.41     1925.41    159.39 o 
  -7   6   8     6219.14     6153.58    190.77 o 
  -6   6   8      778.51      787.48     59.72 o 
  -5   6   8      681.10      637.82     98.15 o 
  -4   6   8      284.37      346.06     71.35 o 
  -3   6   8     4318.19     4259.10    227.93 o 
  -2   6   8     2903.87     3012.44    179.32 o 
  -1   6   8       72.77       40.82     45.84 o 
   0   6   8     1293.17     1202.31    118.42 o 
   1   6   8     4347.50     4230.00    165.38 o 
   2   6   8      274.71      385.30     39.34 o 
   3   6   8     9470.03     9401.74    342.97 o 
   4   6   8     2947.83     2887.77    153.75 o 
   5   6   8     1264.97     1241.04     62.26 o 
   6   6   8     5052.48     5241.39    156.93 o 
   7   6   8     3440.63     3227.58    170.78 o 
   8   6   8      334.31      275.63     52.20 o 
   9   6   8     2479.17     2505.13    108.53 o 
  10   6   8       30.47       53.41     49.39 o 
  11   6   8       12.47       12.53     63.40 o 
  12   6   8      104.93      139.05     79.83 o 
  13   6   8      531.60      605.05     99.28 o 
  14   6   8       85.02      216.54     88.33 o 
 -17   7   8       84.54      266.32    195.11 o 
 -16   7   8       58.35       82.32    171.09 o 
 -15   7   8     2475.59     2855.92    248.58 o 
 -14   7   8     2419.90     2713.76    186.37 o 
 -13   7   8     1528.56     1359.37    133.73 o 
 -12   7   8      692.23      777.53    108.70 o 
 -11   7   8       58.43       63.01     78.91 o 
 -10   7   8        0.21       25.16     71.27 o 
  -9   7   8      333.82      318.82     74.33 o 
  -8   7   8       55.95       59.83     61.93 o 
  -7   7   8     2170.49     2293.45    144.66 o 
  -6   7   8     4116.48     4431.90    310.63 o 
  -5   7   8     1670.19     1562.78    190.87 o 
  -4   7   8      616.59      561.16     87.66 o 
  -3   7   8     1395.34     1232.80    122.80 o 
  -2   7   8      591.92      547.14     88.97 o 
  -1   7   8     7069.15     6610.62    227.65 o 
   0   7   8     2718.11     2810.50    132.66 o 
   1   7   8    10651.96    10484.10    533.86 o 
   2   7   8     4835.59     4688.68    348.67 o 
   3   7   8      178.41      254.91     42.22 o 
   4   7   8     7988.32     8056.06    319.38 o 
   5   7   8     2532.03     2452.88    126.31 o 
   6   7   8       27.69       23.16     39.57 o 
   7   7   8      716.87      674.87     61.67 o 
   8   7   8        1.28       31.33     45.68 o 
   9   7   8      240.35      265.62     56.00 o 
  10   7   8       38.86       36.63     50.14 o 
  11   7   8       85.01      125.83     57.68 o 
  12   7   8     1056.17     1262.02    123.45 o 
  13   7   8     1720.20     2281.33    331.76 o 
  14   7   8      325.39      442.05     99.57 o 
 -16   8   8        1.12       -2.62    162.22 o 
 -15   8   8     1381.40     1579.99    155.23 o 
 -14   8   8       14.05      -17.00     86.93 o 
 -13   8   8      246.98      335.12    106.03 o 
 -12   8   8     2336.40     2149.36    157.31 o 
 -11   8   8     2867.66     2827.80    176.81 o 
 -10   8   8      155.38      125.70     80.08 o 
  -9   8   8     1626.49     1627.44    124.96 o 
  -8   8   8     3519.09     3664.64    210.35 o 
  -7   8   8    17478.53    18531.99   1029.24 o 
  -6   8   8     6790.56     7783.54   1116.41 o 
  -5   8   8      246.35      283.56    111.78 o 
  -4   8   8     1231.02     1062.69    124.05 o 
  -3   8   8     1286.52     1428.21     99.59 o 
  -2   8   8     1866.52     1805.38    139.55 o 
  -1   8   8      166.13      134.23     57.03 o 
   0   8   8      479.38      449.23     88.81 o 
   1   8   8     4834.68     4265.39    278.58 o 
   2   8   8        2.96       20.86     38.96 o 
   3   8   8       69.65       19.42     41.15 o 
   4   8   8       13.23        3.69     41.13 o 
   5   8   8      970.30      930.48     83.83 o 
   6   8   8     6936.93     6964.62    504.53 o 
   7   8   8     2659.55     2720.71    178.92 o 
   8   8   8      707.59      913.26    129.32 o 
   9   8   8      940.07     1024.90     95.19 o 
  10   8   8      105.04      154.40     66.60 o 
  11   8   8        1.22       -3.93     61.22 o 
  12   8   8       64.93        1.95     84.90 o 
  13   8   8        6.19       32.91     95.74 o 
 -16   9   8      355.61      354.25    118.70 o 
 -15   9   8       18.49        1.88     95.40 o 
 -14   9   8        3.93      121.51     94.35 o 
 -13   9   8      323.74      423.77    102.84 o 
 -12   9   8      225.29      164.96     93.77 o 
 -11   9   8      188.04      243.81     93.67 o 
 -10   9   8      548.80      491.03     93.81 o 
  -9   9   8     1031.82     1050.69    118.63 o 
  -8   9   8     2428.72     2705.88    391.84 o 
  -7   9   8      168.73      184.96     87.19 o 
  -6   9   8     2105.58     2585.28    489.40 o 
  -5   9   8      107.83       58.31    113.79 o 
  -4   9   8      431.65      495.44     74.60 o 
  -3   9   8     3269.94     3065.74    148.44 o 
  -2   9   8      469.16      430.99     71.58 o 
  -1   9   8       66.92      127.77     59.46 o 
   0   9   8       10.47      -45.37     47.28 o 
   1   9   8     1135.42     1127.16     92.94 o 
   2   9   8       19.54       43.27     43.47 o 
   3   9   8      352.27      252.67     51.59 o 
   4   9   8      731.73      746.40     86.87 o 
   5   9   8     5876.99     6259.92    262.13 o 
   6   9   8      933.80     1008.07     92.63 o 
   7   9   8     2982.23     2930.49    189.65 o 
   8   9   8       92.18       92.19     62.03 o 
   9   9   8       54.09      119.74     67.57 o 
  10   9   8        6.88        1.72     62.02 o 
  11   9   8        4.93      -11.77     66.12 o 
  12   9   8      227.62      206.30    106.97 o 
  13   9   8        1.03       25.92     98.27 o 
 -15  10   8      927.13     1186.16    147.50 o 
 -14  10   8      182.83      121.76     98.38 o 
 -13  10   8        4.85      -39.24     84.05 o 
 -12  10   8       40.11      171.97     93.01 o 
 -11  10   8      154.38      161.44     85.00 o 
 -10  10   8       15.11       51.23     79.31 o 
  -9  10   8      352.45      355.03     89.44 o 
  -8  10   8      313.40      555.44    111.23 o 
  -7  10   8      238.98      434.88    112.46 o 
  -6  10   8       37.95       20.58    114.80 o 
  -5  10   8     6918.41     6701.74    275.01 o 
  -4  10   8     1776.10     1902.90    122.07 o 
  -3  10   8      913.74      885.08     89.48 o 
  -2  10   8     8526.43     7884.13    386.91 o 
  -1  10   8     4227.89     4062.28    176.50 o 
   0  10   8      101.00       84.26     58.03 o 
   1  10   8      627.77      561.94     78.54 o 
   2  10   8      327.11      238.09     65.82 o 
   3  10   8     1244.68     1158.04     98.03 o 
   4  10   8       11.76      -13.88     42.75 o 
   5  10   8       31.48       33.12     56.05 o 
   6  10   8     1630.97     1851.56    137.01 o 
   7  10   8      220.50      215.64     72.46 o 
   8  10   8      433.23      567.97     85.89 o 
   9  10   8       12.09        6.88     64.43 o 
  10  10   8      105.33       77.98     71.97 o 
  11  10   8     1067.84     1219.21    113.95 o 
  12  10   8      463.23      647.35     97.48 o 
 -14  11   8      136.04      169.59    103.50 o 
 -13  11   8     1086.55     1308.17    143.03 o 
 -12  11   8     1072.81     1501.36    220.53 o 
 -11  11   8      575.14      542.80    136.59 o 
 -10  11   8      124.50      205.95     90.85 o 
  -9  11   8     2008.76     2108.45    152.34 o 
  -8  11   8     1037.80     1499.90    217.69 o 
  -7  11   8      747.95     1415.10    908.70 o 
  -6  11   8      348.48      407.23     85.55 o 
  -5  11   8        3.61       64.08     77.68 o 
  -4  11   8      813.41      769.81     88.80 o 
  -3  11   8      427.04      380.21     75.21 o 
  -2  11   8     2866.68     2667.99    142.30 o 
  -1  11   8     1744.30     1760.66    117.66 o 
   0  11   8      700.16      837.15    112.37 o 
   1  11   8      583.63      796.95    103.96 o 
   2  11   8     1107.35      978.18     92.59 o 
   3  11   8      222.81      338.62     82.15 o 
   4  11   8      975.39     1001.86    117.96 o 
   5  11   8      424.52      418.05     74.99 o 
   6  11   8       89.30       81.49     72.18 o 
   7  11   8       10.98        2.74     63.30 o 
   8  11   8       63.52       90.06     70.49 o 
   9  11   8       65.96       75.40     71.83 o 
  10  11   8      192.96      255.99     83.51 o 
  11  11   8      180.45      210.86     82.42 o 
 -13  12   8       69.23       12.74     91.91 o 
 -12  12   8      147.96      155.22     99.69 o 
 -11  12   8      709.65      740.07    115.80 o 
 -10  12   8     2358.76     2325.07    291.46 o 
  -9  12   8      343.05      406.22     96.54 o 
  -8  12   8     1090.43     1285.81    125.30 o 
  -7  12   8     1281.42     1166.18    197.54 o 
  -6  12   8      779.22      907.88    143.75 o 
  -5  12   8       31.67       78.28     82.52 o 
  -4  12   8      114.41      133.77     67.42 o 
  -3  12   8      382.23      468.81     82.27 o 
  -2  12   8        0.27      -37.97     59.20 o 
  -1  12   8      777.36      770.28     90.04 o 
   0  12   8      442.88      505.30     82.43 o 
   1  12   8        3.79        0.82     59.33 o 
   2  12   8       32.38       18.22     59.11 o 
   3  12   8     2600.82     2568.09    185.11 o 
   4  12   8      367.28      446.36     77.91 o 
   5  12   8       46.22       16.71     63.63 o 
   6  12   8     1130.63     1166.70    106.55 o 
   7  12   8      810.01      778.14     96.12 o 
   8  12   8      168.94      128.01    122.47 o 
   9  12   8       99.10       93.69    107.07 o 
  10  12   8       41.31      -12.87    108.57 o 
 -12  13   8       90.51      176.95    158.79 o 
 -11  13   8      383.63      473.54    177.96 o 
 -10  13   8      180.23      143.65    155.15 o 
  -9  13   8      888.67      949.30    200.34 o 
  -8  13   8      446.13      504.81    174.53 o 
  -7  13   8      189.27      151.02     81.51 o 
  -6  13   8       96.51       74.98     78.02 o 
  -5  13   8       52.90       15.56     72.30 o 
  -4  13   8       16.77       -3.91     65.12 o 
  -3  13   8     1631.35     1783.64    202.29 o 
  -2  13   8      757.90      773.95     95.61 o 
  -1  13   8      235.40      201.55     71.43 o 
   0  13   8     1473.37     1463.22    115.97 o 
   1  13   8       14.81       22.19     62.50 o 
   2  13   8      337.40      297.32     78.96 o 
   3  13   8      211.25      213.97     99.68 o 
   4  13   8      935.09      776.86    129.87 o 
   5  13   8     2598.72     2362.79    214.58 o 
   6  13   8      502.33      689.31    162.72 o 
   7  13   8      209.42      229.60    117.44 o 
   8  13   8      392.06      308.17    122.57 o 
   9  13   8        8.77       -5.72    111.83 o 
 -10  14   8       13.98       37.33    140.43 o 
  -9  14   8      400.72      549.00    182.81 o 
  -8  14   8        7.88      -79.90    127.32 o 
  -7  14   8      627.59      859.31    195.32 o 
  -6  14   8     1691.64     1705.61    144.98 o 
  -5  14   8      294.20      360.49     95.54 o 
  -4  14   8      496.59      483.21     92.57 o 
  -3  14   8       95.87       77.22     71.09 o 
  -2  14   8      968.19      984.99    106.74 o 
  -1  14   8      302.03      326.40     82.60 o 
   0  14   8       19.30        7.36     69.11 o 
   1  14   8      182.06      170.81     75.04 o 
   2  14   8        3.67        1.26     65.97 o 
   3  14   8       96.54      113.33     98.81 o 
   4  14   8      400.32      343.00    117.94 o 
   5  14   8       19.86       50.31    101.03 o 
   6  14   8     1402.43     1402.54    170.79 o 
   7  14   8      205.96      135.30    128.01 o 
  -8  15   8       59.78       85.75    145.07 o 
  -7  15   8      356.89      419.67    173.73 o 
  -6  15   8      122.07      220.77    103.40 o 
  -5  15   8        1.83       26.50     82.78 o 
  -4  15   8       22.61       77.85     77.92 o 
  -3  15   8      348.66      399.07     91.75 o 
  -2  15   8      396.66      467.69     95.67 o 
  -1  15   8      176.70      188.44     79.38 o 
   0  15   8      290.53      376.12     87.65 o 
   1  15   8      853.64     1067.06    120.57 o 
   2  15   8       66.49       88.47    103.62 o 
   3  15   8      195.01      156.52    108.66 o 
   4  15   8       31.24       24.68     99.85 o 
   5  15   8        1.41     -111.09    104.14 o 
  -5  16   8      116.78      167.23     94.90 o 
  -4  16   8      157.68      190.01     86.44 o 
  -3  16   8       36.06       35.09     77.58 o 
  -2  16   8      156.63      197.95     85.70 o 
  -1  16   8      223.47      316.34     89.44 o 
   0  16   8       23.12       31.82     75.11 o 
   1  16   8       42.80       90.95     80.33 o 
   2  16   8      719.12      779.83    148.17 o 
 -18   1   9      268.45      162.89    121.15 o 
 -17   1   9      283.96      280.05    115.94 o 
 -16   1   9      778.02      888.96    138.20 o 
 -15   1   9      489.70      466.96    113.68 o 
 -14   1   9      625.67      711.39    113.43 o 
 -13   1   9      454.34      556.03     89.74 o 
 -12   1   9      897.08      987.19     73.15 o 
 -11   1   9      636.90      546.43     59.94 o 
 -10   1   9     2417.96     2399.18     98.71 o 
  -9   1   9     6835.54     6447.20    200.62 o 
  -8   1   9    11658.95    12430.66    413.15 o 
  -7   1   9     8880.86     9138.08    319.02 o 
  -6   1   9     1618.98     1645.07    106.50 o 
  -5   1   9      541.54      620.41     70.10 o 
  -4   1   9      106.89      145.49     49.02 o 
  -3   1   9    14359.54    15960.34    505.47 o 
  -2   1   9     7313.91     7540.31    268.71 o 
  -1   1   9     1576.66     1489.79     95.77 o 
   0   1   9      729.50      721.30     45.90 o 
   1   1   9      341.39      359.19     34.72 o 
   2   1   9        0.66       -6.98     24.00 o 
   3   1   9     2372.10     2317.18     71.76 o 
   4   1   9     3859.18     3588.87    117.90 o 
   5   1   9    10459.10    10249.98    223.69 o 
   6   1   9     6016.83     5807.83    186.38 o 
   7   1   9      631.11      595.24     46.02 o 
   8   1   9       65.09       64.98     44.26 o 
   9   1   9      232.14      291.43     72.25 o 
  10   1   9     1358.99     1572.70    121.59 o 
  11   1   9      630.33      689.75    122.36 o 
  12   1   9       73.52      130.85     80.85 o 
  13   1   9        4.60      -10.24     81.64 o 
  14   1   9        3.92       64.32     89.84 o 
  15   1   9        8.04       58.47     95.22 o 
 -18   2   9     1589.74     1534.69    176.70 o 
 -17   2   9      362.41      456.57    127.03 o 
 -16   2   9      679.00      790.00    130.96 o 
 -15   2   9     7224.68     7843.49    335.33 o 
 -14   2   9     5923.56     6255.72    278.69 o 
 -13   2   9     1172.69     1155.75     95.08 o 
 -12   2   9     1441.97     1306.48     80.79 o 
 -11   2   9        3.25       17.88     43.54 o 
 -10   2   9      115.71      107.66     43.15 o 
  -9   2   9     2351.93     2313.81    111.31 o 
  -8   2   9     6874.83     6292.55    953.48 o 
  -7   2   9       64.06      102.20     52.62 o 
  -6   2   9        3.52      -17.54     43.31 o 
  -5   2   9      155.25      275.25     56.71 o 
  -4   2   9     2848.21     2804.60    139.08 o 
  -3   2   9    14953.28    14785.82    473.11 o 
  -2   2   9    13071.41    13619.09    440.12 o 
  -1   2   9    18737.03    18627.92    580.07 o 
   0   2   9    20079.83    19932.45    398.08 o 
   1   2   9       53.89       81.95     27.81 o 
   2   2   9     5205.62     5125.85    129.21 o 
   3   2   9     1443.10     1315.30     59.52 o 
   4   2   9       20.84       39.57     28.25 o 
   5   2   9     1760.93     1823.42     88.22 o 
   6   2   9     1215.75     1133.72    106.09 o 
   7   2   9     1192.84     1137.78     76.94 o 
   8   2   9     4477.38     4216.05    138.57 o 
   9   2   9     3648.20     3575.52    139.85 o 
  10   2   9     6215.97     6001.37    247.44 o 
  11   2   9     1750.61     2011.95    229.77 o 
  12   2   9      436.30      718.50    106.15 o 
  13   2   9      411.28      388.62    100.59 o 
  14   2   9       30.34      110.82     94.66 o 
  15   2   9     1002.41     1305.86    147.48 o 
 -18   3   9      196.01      136.00    116.10 o 
 -17   3   9      165.24      183.17    111.83 o 
 -16   3   9        2.87      -41.36     95.54 o 
 -15   3   9      452.27      407.31    107.03 o 
 -14   3   9       68.32      123.55     68.83 o 
 -13   3   9       19.61       37.72     59.71 o 
 -12   3   9      288.56      346.72     68.69 o 
 -11   3   9       45.56       67.36     45.36 o 
 -10   3   9     2226.40     1919.07     89.45 o 
  -9   3   9     7839.10     7191.01    218.56 o 
  -8   3   9     6186.24     6561.07    265.00 o 
  -7   3   9     2437.98     2383.29    133.01 o 
  -6   3   9      681.02      557.91     72.54 o 
  -5   3   9        5.61      -23.87     44.88 o 
  -4   3   9       25.71       28.15     45.92 o 
  -3   3   9     1059.09     1008.60     89.78 o 
  -2   3   9      276.75      343.41     59.27 o 
  -1   3   9      997.76     1051.96     81.64 o 
   0   3   9      512.68      434.22     38.52 o 
   1   3   9      668.38      602.94     41.82 o 
   2   3   9      963.59     1091.72     54.72 o 
   3   3   9     2262.57     2072.73     74.47 o 
   4   3   9     4506.65     4529.64    121.17 o 
   5   3   9     7192.32     6976.25    222.17 o 
   6   3   9      627.81      667.01     48.39 o 
   7   3   9      126.54      129.25     42.86 o 
   8   3   9      928.92      918.50     66.30 o 
   9   3   9     1462.61     1433.19     82.67 o 
  10   3   9      401.61      375.61     81.45 o 
  11   3   9       31.86       50.96     69.40 o 
  12   3   9      426.21      425.28     93.93 o 
  13   3   9        0.70       37.79     84.19 o 
  14   3   9       10.10      -30.28     88.88 o 
  15   3   9       50.92      235.08    107.05 o 
 -18   4   9       12.03      -43.73    116.69 o 
 -17   4   9       18.47      112.39    115.36 o 
 -16   4   9       53.85       31.91     97.84 o 
 -15   4   9      570.50      640.66    119.21 o 
 -14   4   9       23.24      -42.87     63.76 o 
 -13   4   9       53.46       18.64     64.58 o 
 -12   4   9      913.51      891.62     87.24 o 
 -11   4   9       67.60       74.50     44.23 o 
 -10   4   9      242.92      188.07     47.03 o 
  -9   4   9      470.43      506.49     59.77 o 
  -8   4   9      631.04      552.45     58.57 o 
  -7   4   9     1049.46     1073.90    151.72 o 
  -6   4   9     1287.31     1490.83    108.87 o 
  -5   4   9     1043.43      904.67     85.65 o 
  -4   4   9     2858.87     3151.98    331.21 o 
  -3   4   9     4151.88     4361.63    188.88 o 
  -2   4   9     1660.68     1920.24    119.56 o 
  -1   4   9     2929.60     3046.65    132.83 o 
   0   4   9      248.35      259.85     34.76 o 
   1   4   9     1781.36     1842.25     71.34 o 
   2   4   9     2380.00     2425.24    117.10 o 
   3   4   9     2683.61     2682.58     87.73 o 
   4   4   9      243.69      285.11     37.94 o 
   5   4   9        8.52        1.53     30.38 o 
   6   4   9     1610.20     1564.79     69.31 o 
   7   4   9      376.04      421.17     56.03 o 
   8   4   9      289.89      278.77     50.71 o 
   9   4   9      140.91      190.16     59.90 o 
  10   4   9        4.44       42.14     59.55 o 
  11   4   9       80.86       45.60     73.89 o 
  12   4   9       19.01       12.25     74.04 o 
  13   4   9      306.41      390.40    121.67 o 
  14   4   9      180.68      245.95    103.67 o 
 -17   5   9      244.89      354.42    126.89 o 
 -16   5   9      375.66      481.97    172.61 o 
 -15   5   9      279.26      311.52    107.14 o 
 -14   5   9      281.78      436.02     85.00 o 
 -13   5   9      304.97      283.45     74.35 o 
 -12   5   9     1570.74     1592.11    108.52 o 
 -11   5   9      848.09      965.02     85.03 o 
 -10   5   9      329.38      358.35     52.27 o 
  -9   5   9     2269.94     2183.27    106.35 o 
  -8   5   9    12414.24    12065.64    328.91 o 
  -7   5   9    19578.55    19322.85    538.33 o 
  -6   5   9     4903.39     5000.92    214.52 o 
  -5   5   9       83.89       74.10     58.11 o 
  -4   5   9     2617.55     2609.48    147.29 o 
  -3   5   9     6899.52     6386.94    563.15 o 
  -2   5   9     6844.76     6972.06    361.44 o 
  -1   5   9        5.26       14.22     44.17 o 
   0   5   9     2249.64     2255.73    125.39 o 
   1   5   9     1631.71     1581.29     69.41 o 
   2   5   9      254.05      242.84     40.77 o 
   3   5   9      573.99      536.74     49.31 o 
   4   5   9     8968.69     8847.35    304.52 o 
   5   5   9     9473.52     9244.13    294.04 o 
   6   5   9     4366.90     3888.13    275.83 o 
   7   5   9      681.88      662.55     79.31 o 
   8   5   9       27.68      -17.37     43.69 o 
   9   5   9      301.62      358.19     57.59 o 
  10   5   9     1079.42     1175.39    100.58 o 
  11   5   9     1116.05     1105.17    102.25 o 
  12   5   9      629.38      681.15    104.78 o 
  13   5   9        4.76      -95.34     86.96 o 
  14   5   9      263.22      401.09    109.15 o 
 -17   6   9      375.53      671.86    228.79 o 
 -16   6   9     1389.33     1764.82    270.76 o 
 -15   6   9     1990.92     2466.87    269.37 o 
 -14   6   9     2341.04     2556.40    146.92 o 
 -13   6   9      932.71     1015.18    130.19 o 
 -12   6   9      153.95      169.02     64.90 o 
 -11   6   9       70.75       70.68     59.50 o 
 -10   6   9        9.41       14.44     42.68 o 
  -9   6   9     2593.86     2588.28    117.57 o 
  -8   6   9     3060.99     2976.17    124.20 o 
  -7   6   9       57.35       61.42     41.49 o 
  -6   6   9     5322.70     5109.45    168.63 o 
  -5   6   9     1097.44     1183.11    126.41 o 
  -4   6   9    12968.42    12822.04    794.88 o 
  -3   6   9    11676.63    12036.39    869.94 o 
  -2   6   9     2874.27     2751.42    140.55 o 
  -1   6   9     5581.23     5253.47    382.97 o 
   0   6   9     9002.75     7933.90    334.31 o 
   1   6   9       24.05       48.21     31.85 o 
   2   6   9     3122.20     3012.10     95.49 o 
   3   6   9       54.55       90.65     35.66 o 
   4   6   9      776.71      849.47     74.35 o 
   5   6   9      414.44      404.54     45.11 o 
   6   6   9      558.54      551.61     72.13 o 
   7   6   9     1308.67     1385.99     80.77 o 
   8   6   9      999.49      885.37     70.40 o 
   9   6   9     2932.00     3097.88    138.71 o 
  10   6   9     3085.07     3217.68    130.40 o 
  11   6   9      340.29      453.87     82.88 o 
  12   6   9       33.54       53.07     70.56 o 
  13   6   9      418.49      573.95    106.63 o 
  14   6   9      371.55      587.42    118.61 o 
 -16   7   9      198.42      374.67    197.13 o 
 -15   7   9       11.69      -15.14     92.88 o 
 -14   7   9       60.75      121.95     91.55 o 
 -13   7   9       83.36       89.05     88.67 o 
 -12   7   9      891.91     1038.78    185.72 o 
 -11   7   9      714.43      883.75    114.76 o 
 -10   7   9     3183.78     3315.32    144.43 o 
  -9   7   9     1287.10     1258.97    154.15 o 
  -8   7   9      699.65      731.37    130.84 o 
  -7   7   9       47.86      165.13     69.33 o 
  -6   7   9     1524.19     1414.00    118.84 o 
  -5   7   9     4822.57     4697.23    289.14 o 
  -4   7   9       37.12       -6.02     64.35 o 
  -3   7   9     2199.61     2160.01    130.50 o 
  -2   7   9     1741.53     1656.69    259.77 o 
  -1   7   9     1310.60     1368.47    103.22 o 
   0   7   9      202.66      144.11     58.86 o 
   1   7   9     6391.99     5878.60    368.88 o 
   2   7   9      206.99      203.10     48.90 o 
   3   7   9        6.29       23.31     43.14 o 
   4   7   9        5.31       20.52     43.47 o 
   5   7   9      867.99      791.72    107.90 o 
   6   7   9      961.54      880.44     86.30 o 
   7   7   9      189.44      234.56     52.70 o 
   8   7   9        4.72       12.07     48.13 o 
   9   7   9     1200.46     1389.36     87.24 o 
  10   7   9       16.80       44.45     53.18 o 
  11   7   9      131.15       68.33     70.11 o 
  12   7   9      114.66      161.68     78.21 o 
  13   7   9        1.82       23.38     80.10 o 
 -16   8   9      202.94      248.01    109.90 o 
 -15   8   9      202.03      393.08    113.50 o 
 -14   8   9      764.98      827.74    129.50 o 
 -13   8   9      419.06      337.76    103.50 o 
 -12   8   9       37.34       59.56     82.24 o 
 -11   8   9      417.97      610.79    105.26 o 
 -10   8   9      202.80      213.00     88.30 o 
  -9   8   9       12.69       40.77     69.72 o 
  -8   8   9      979.83      795.82    103.21 o 
  -7   8   9        9.48       -9.84     71.37 o 
  -6   8   9       17.46       14.35     70.90 o 
  -5   8   9     1051.86     1291.29    129.54 o 
  -4   8   9        0.30      -47.09     76.47 o 
  -3   8   9      523.21      457.22    103.46 o 
  -2   8   9     3514.31     3619.27    162.12 o 
  -1   8   9    22474.28    21229.67    594.96 o 
   0   8   9     1654.19     1781.56    260.39 o 
   1   8   9     5723.47     5464.96    207.93 o 
   2   8   9    10969.65    11126.17    412.39 o 
   3   8   9      577.37      594.43     62.77 o 
   4   8   9      204.61      245.32     53.00 o 
   5   8   9      302.53      271.87     65.88 o 
   6   8   9      510.01      513.37     77.81 o 
   7   8   9      255.15      320.84     73.52 o 
   8   8   9     1393.50     1470.73    165.47 o 
   9   8   9       61.76      111.58     66.05 o 
  10   8   9      768.90      749.84     92.16 o 
  11   8   9      484.41      511.25     86.69 o 
  12   8   9      174.38      240.85    113.02 o 
  13   8   9       63.22      209.78    111.19 o 
 -15   9   9       94.68       58.12     98.12 o 
 -14   9   9      192.96      105.09    100.72 o 
 -13   9   9      717.39      740.94    120.91 o 
 -12   9   9        1.82       44.21     86.66 o 
 -11   9   9      729.10      753.62    112.32 o 
 -10   9   9     1632.25     1642.56    152.23 o 
  -9   9   9     6732.85     7589.07    587.36 o 
  -8   9   9     5003.07     6061.32    689.76 o 
  -7   9   9     5590.27     6595.92   1218.10 o 
  -6   9   9      900.25     1174.10    285.99 o 
  -5   9   9      244.24      305.97    137.91 o 
  -4   9   9      521.76      551.66    115.83 o 
  -3   9   9     3458.28     3544.22    195.34 o 
  -2   9   9     3824.57     3369.99    311.65 o 
  -1   9   9      331.65      302.49     68.91 o 
   0   9   9     2553.80     2448.55    136.45 o 
   1   9   9     1676.95     1427.35    105.35 o 
   2   9   9     2265.64     2145.21    105.42 o 
   3   9   9     3176.81     3081.73    124.98 o 
   4   9   9     1825.57     1843.10     98.37 o 
   5   9   9      359.90      395.25     75.14 o 
   6   9   9     5650.00     5824.77    609.84 o 
   7   9   9     2688.05     2636.15    170.12 o 
   8   9   9        3.58       32.37     65.95 o 
   9   9   9      979.74     1034.08    101.37 o 
  10   9   9     1938.55     2038.06    135.47 o 
  11   9   9      147.48      183.72     78.33 o 
  12   9   9       35.05       49.94    102.22 o 
 -14  10   9      916.59     1113.29    189.56 o 
 -13  10   9     1263.78     1518.01    152.39 o 
 -12  10   9       96.88      142.34     90.69 o 
 -11  10   9       27.83       36.15     86.53 o 
 -10  10   9       68.40      121.53     89.53 o 
  -9  10   9       15.57       97.65    129.73 o 
  -8  10   9      444.99      573.51    117.63 o 
  -7  10   9       39.95      115.62    101.85 o 
  -6  10   9       20.05       20.78    115.21 o 
  -5  10   9     3202.34     3027.39    278.04 o 
  -4  10   9     2060.10     1848.35    124.67 o 
  -3  10   9     1232.20     1312.83    178.94 o 
  -2  10   9     3774.90     3819.05    174.82 o 
  -1  10   9     3932.26     3875.70    176.79 o 
   0  10   9     1936.00     1902.53    226.66 o 
   1  10   9     1314.72     1408.64    205.66 o 
   2  10   9     1041.45      995.51     99.86 o 
   3  10   9       57.92       71.87     49.88 o 
   4  10   9        9.74       18.12     56.55 o 
   5  10   9      996.63     1031.87     98.64 o 
   6  10   9      312.66      528.76     88.71 o 
   7  10   9     1322.43     1301.47    109.12 o 
   8  10   9       11.07       45.98     66.86 o 
   9  10   9      203.84      205.84     77.53 o 
  10  10   9       99.22      146.14     75.99 o 
  11  10   9     1138.43     1208.96    116.84 o 
 -13  11   9     1808.22     1889.18    163.91 o 
 -12  11   9       75.07       75.30     93.43 o 
 -11  11   9      774.54      842.93    121.00 o 
 -10  11   9      943.31     1172.78    136.20 o 
  -9  11   9     2612.69     2858.12    184.18 o 
  -8  11   9     1532.32     2214.42    717.14 o 
  -7  11   9     2343.64     3233.27   1910.23 o 
  -6  11   9      256.14      319.58    359.44 o 
  -5  11   9     3261.96     3057.05    279.86 o 
  -4  11   9      509.97      555.94     86.22 o 
  -3  11   9      218.48      249.15     72.71 o 
  -2  11   9      749.30      772.25     93.34 o 
  -1  11   9      962.24      843.07     94.24 o 
   0  11   9     1209.06     1218.26    105.30 o 
   1  11   9     3264.18     3135.45    157.40 o 
   2  11   9      250.23      273.87     74.54 o 
   3  11   9      107.60      104.01     64.90 o 
   4  11   9       85.74      150.67     67.92 o 
   5  11   9        3.05       51.88     63.60 o 
   6  11   9      113.16       80.98     66.00 o 
   7  11   9      113.29      125.22     72.38 o 
   8  11   9     1118.10     1357.93    118.16 o 
   9  11   9     1403.61     1489.95    124.95 o 
  10  11   9       42.93       91.25     78.27 o 
 -12  12   9       33.32       70.77     95.95 o 
 -11  12   9      151.99       86.25     90.09 o 
 -10  12   9       12.53       37.03     85.95 o 
  -9  12   9     1041.77     1259.41    134.60 o 
  -8  12   9       37.35      167.46    144.46 o 
  -7  12   9       39.91      138.81    140.63 o 
  -6  12   9     1352.61     1375.42    211.64 o 
  -5  12   9        6.35      -21.02     70.59 o 
  -4  12   9      397.64      352.39     80.99 o 
  -3  12   9     1279.62     1255.81    111.13 o 
  -2  12   9     2233.40     2002.21    134.21 o 
  -1  12   9      810.59      701.78     91.59 o 
   0  12   9     1092.09     1084.09    102.89 o 
   1  12   9       18.88       26.96     60.04 o 
   2  12   9     1561.57     1365.95    109.77 o 
   3  12   9     1580.15     1541.71    281.26 o 
   4  12   9     2134.03     2413.41    551.28 o 
   5  12   9      258.46      299.93     86.00 o 
   6  12   9      471.37      551.60     89.26 o 
   7  12   9     1166.44     1559.57    195.35 o 
   8  12   9        3.49       -3.38     73.48 o 
   9  12   9      884.56     1044.49    222.36 o 
 -11  13   9       91.19      197.32    165.04 o 
 -10  13   9      291.72      286.70    161.42 o 
  -9  13   9     1479.82     1561.84    236.26 o 
  -8  13   9     1340.78     1551.55    229.40 o 
  -7  13   9     1470.29     1665.75    238.07 o 
  -6  13   9      908.70     1004.56    196.93 o 
  -5  13   9      148.15      157.27     83.07 o 
  -4  13   9      745.81      800.78     99.68 o 
  -3  13   9     1122.86     1078.59    110.00 o 
  -2  13   9       31.06      -29.02     64.62 o 
  -1  13   9       96.57      108.85     70.55 o 
   0  13   9       92.80       86.52     69.15 o 
   1  13   9      174.23      146.55     73.12 o 
   2  13   9       61.58       71.43     67.65 o 
   3  13   9       42.78       53.13     89.70 o 
   4  13   9     3236.34     3413.66    514.02 o 
   5  13   9     1475.37     1450.37    167.57 o 
   6  13   9      209.26      295.74    116.42 o 
   7  13   9      124.06      100.12    108.71 o 
   8  13   9       47.64       -8.36    102.66 o 
  -9  14   9      106.35      111.78    156.97 o 
  -8  14   9       71.39      311.72    165.45 o 
  -7  14   9      384.18      351.27    166.06 o 
  -6  14   9      130.29       56.29     82.66 o 
  -5  14   9      466.46      504.36    102.83 o 
  -4  14   9     2654.76     2792.21    163.01 o 
  -3  14   9     1135.93     1305.32    121.87 o 
  -2  14   9       12.76       28.28     70.80 o 
  -1  14   9      224.54      238.02     81.41 o 
   0  14   9      420.82      448.09     89.37 o 
   1  14   9      492.97      549.50     93.82 o 
   2  14   9      396.01      515.63    121.58 o 
   3  14   9       23.80      -59.81     87.16 o 
   4  14   9      572.26      636.65    151.02 o 
   5  14   9        0.13      -23.46    100.63 o 
   6  14   9        3.73      -10.17    107.44 o 
  -7  15   9      115.95      156.97    156.97 o 
  -6  15   9      786.24      798.37    133.98 o 
  -5  15   9     1003.91     1015.25    127.73 o 
  -4  15   9       11.37        8.21     75.88 o 
  -3  15   9       18.09       74.14     76.56 o 
  -2  15   9      728.06      816.30    109.34 o 
  -1  15   9     2141.47     2262.20    206.40 o 
   0  15   9      233.36      292.89     86.12 o 
   1  15   9     2433.23     2399.45    156.28 o 
   2  15   9      623.07      650.59    185.02 o 
   3  15   9       88.27       92.05    107.23 o 
   4  15   9        6.14       -3.14    107.67 o 
 -18   0  10       97.88       41.56    166.86 o 
 -17   0  10      122.11      358.73    175.14 o 
 -16   0  10      177.50       64.36    145.47 o 
 -15   0  10     2452.76     2550.81    262.71 o 
 -14   0  10     1408.65     1217.84    185.23 o 
 -13   0  10     2342.48     2362.20    158.41 o 
 -12   0  10      228.88      328.58     82.36 o 
 -11   0  10    17485.52    17217.46    558.27 o 
 -10   0  10     6489.74     6423.57    255.14 o 
  -9   0  10     3549.53     3514.67    247.78 o 
  -8   0  10     2956.07     2535.88    200.97 o 
  -7   0  10     8873.26     8414.71    430.78 o 
  -6   0  10     5564.69     5009.40    296.20 o 
  -5   0  10    17789.78    18948.04    847.65 o 
  -4   0  10      507.19      575.64    103.11 o 
  -3   0  10     6907.81     7222.85    378.93 o 
  -2   0  10      268.20      244.33     79.09 o 
  -1   0  10     3714.38     3833.27    237.89 o 
   0   0  10       17.49      -20.29     39.66 o 
   1   0  10      192.82      140.69     48.94 o 
   2   0  10      944.99      874.01     80.61 o 
   3   0  10    17796.48    16932.65    465.14 o 
   4   0  10     9504.43     8551.51    258.34 o 
   5   0  10     1368.78     1405.43    136.19 o 
   6   0  10      540.13      472.87     67.33 o 
   7   0  10      792.54      811.18     81.07 o 
   8   0  10     2820.19     2497.94    200.76 o 
   9   0  10      469.36      710.40    128.53 o 
  10   0  10      972.63     1103.63    156.37 o 
  11   0  10     4800.07     4804.40    319.81 o 
  12   0  10        5.90      123.68    125.29 o 
  13   0  10      188.96      326.65    139.02 o 
  14   0  10        3.06       12.11    141.03 o 
 -18   1  10        8.64       15.23    116.62 o 
 -17   1  10     1263.64     1227.87    157.01 o 
 -16   1  10     3745.12     4289.90    244.61 o 
 -15   1  10     2728.00     2861.75    193.79 o 
 -14   1  10      268.33      432.17    101.78 o 
 -13   1  10       95.55       15.41     63.19 o 
 -12   1  10        9.33       -1.42     47.28 o 
 -11   1  10       59.89       36.18     45.99 o 
 -10   1  10        2.49       26.84     42.82 o 
  -9   1  10     1097.03     1070.65    100.68 o 
  -8   1  10     1427.35     1287.05    129.43 o 
  -7   1  10       56.83       43.87     61.54 o 
  -6   1  10       21.12       16.05     52.59 o 
  -5   1  10     2586.74     2387.58    132.40 o 
  -4   1  10    11189.01    11635.09    512.40 o 
  -3   1  10    16882.71    16681.05    745.04 o 
  -2   1  10     3801.24     3712.22    294.59 o 
  -1   1  10      186.46      262.72     62.54 o 
   0   1  10     2403.83     2217.30     83.04 o 
   1   1  10      262.83      298.87     39.23 o 
   2   1  10      487.08      469.56     41.37 o 
   3   1  10      513.04      529.50     43.72 o 
   4   1  10        1.21       25.89     30.57 o 
   5   1  10      117.62       80.35     33.62 o 
   6   1  10        3.52       47.61     32.90 o 
   7   1  10      203.71      266.81     44.31 o 
   8   1  10      789.53      731.87     69.09 o 
   9   1  10      505.36      668.07     90.81 o 
  10   1  10     1017.81     1147.29    114.00 o 
  11   1  10      160.41      312.14     88.97 o 
  12   1  10      127.69      113.24     84.08 o 
  13   1  10      335.89      359.43    120.66 o 
  14   1  10        3.92       28.61     93.30 o 
 -18   2  10       90.53       73.45    120.30 o 
 -17   2  10        1.04      160.18    112.86 o 
 -16   2  10      293.47      369.03    114.06 o 
 -15   2  10       48.67        9.16     90.20 o 
 -14   2  10       20.86      -32.62     64.94 o 
 -13   2  10        3.97       10.93     61.58 o 
 -12   2  10       13.06        6.14     47.13 o 
 -11   2  10        1.50      -17.37     42.92 o 
 -10   2  10      367.73      402.78     60.81 o 
  -9   2  10      301.99      288.77     56.12 o 
  -8   2  10      248.24      250.84     67.66 o 
  -7   2  10      509.77      567.93     78.46 o 
  -6   2  10        3.73       36.34     52.11 o 
  -5   2  10     2610.95     2620.19    241.02 o 
  -4   2  10      187.12      211.22     61.27 o 
  -3   2  10     1878.86     1993.25    143.11 o 
  -2   2  10       17.20       60.79     47.19 o 
  -1   2  10       49.15       46.10     47.01 o 
   0   2  10      495.96      447.54     46.39 o 
   1   2  10       70.26       73.82     31.23 o 
   2   2  10     3928.04     3566.76    106.01 o 
   3   2  10      839.26      797.49     50.71 o 
   4   2  10     1769.27     1624.05     70.69 o 
   5   2  10     1408.85     1385.35     65.78 o 
   6   2  10      583.86      537.52     47.24 o 
   7   2  10      781.07      772.39     53.29 o 
   8   2  10       68.24       94.61     49.20 o 
   9   2  10      347.85      430.95     81.14 o 
  10   2  10       27.82      -47.66     65.67 o 
  11   2  10      148.73      175.07     83.50 o 
  12   2  10      252.13      177.35    115.00 o 
  13   2  10      465.02      529.79    110.23 o 
  14   2  10       58.40      151.25     99.79 o 
 -17   3  10     1494.24     1567.00    168.45 o 
 -16   3  10      540.78      631.22    124.15 o 
 -15   3  10     2063.89     2303.79    176.62 o 
 -14   3  10     2572.13     2546.79    142.83 o 
 -13   3  10        0.89      -12.99     62.10 o 
 -12   3  10      229.95      201.86     54.31 o 
 -11   3  10     4150.10     4117.24    140.77 o 
 -10   3  10     2221.94     2131.25    111.59 o 
  -9   3  10        0.14       22.60     45.38 o 
  -8   3  10     5116.60     5093.52    217.99 o 
  -7   3  10     1490.82     1434.59    109.45 o 
  -6   3  10     6663.13     6640.65    259.25 o 
  -5   3  10     8432.25     7857.44    612.98 o 
  -4   3  10     4268.48     3626.25    218.12 o 
  -3   3  10     2824.93     2511.95    225.68 o 
  -2   3  10     6247.17     5641.00    379.43 o 
  -1   3  10    15097.59    15459.36   1368.92 o 
   0   3  10        4.76      -13.87     28.59 o 
   1   3  10     4551.97     4518.67    121.98 o 
   2   3  10    12951.26    12738.62    272.24 o 
   3   3  10     1000.50      855.76     76.15 o 
   4   3  10     3703.57     3658.21    116.27 o 
   5   3  10     5128.29     4844.45    131.25 o 
   6   3  10      283.28      295.96     42.01 o 
   7   3  10      214.54      253.42     49.49 o 
   8   3  10      233.21      236.91     51.44 o 
   9   3  10     1906.93     1964.74    107.87 o 
  10   3  10     3453.85     3581.56    272.19 o 
  11   3  10      535.40      807.53    107.75 o 
  12   3  10      145.62      140.39     85.17 o 
  13   3  10       27.84       33.78     87.21 o 
  14   3  10        6.48      -29.14    108.55 o 
 -17   4  10       15.25       56.78    113.36 o 
 -16   4  10        3.57      -75.70    114.91 o 
 -15   4  10      651.93      647.84    126.40 o 
 -14   4  10     1230.14     1097.02    102.11 o 
 -13   4  10       10.29        7.59     63.06 o 
 -12   4  10      705.61      763.54     85.85 o 
 -11   4  10     4583.15     4544.58    147.04 o 
 -10   4  10     6652.37     6484.88    209.24 o 
  -9   4  10     1770.75     1882.59    103.22 o 
  -8   4  10     3222.08     3070.64    128.95 o 
  -7   4  10     3864.00     3581.95    270.17 o 
  -6   4  10      130.89      210.08     63.53 o 
  -5   4  10     7096.51     6874.04    267.48 o 
  -4   4  10     1328.94     1210.35    101.63 o 
  -3   4  10     2125.43     2162.20    135.10 o 
  -2   4  10      110.52       59.98     53.75 o 
  -1   4  10      244.48      202.41     54.73 o 
   0   4  10      597.36      522.85     51.80 o 
   1   4  10      992.82      861.74     66.82 o 
   2   4  10     7734.65     7614.02    182.68 o 
   3   4  10    18403.83    18157.67    373.13 o 
   4   4  10      789.90      752.76     56.23 o 
   5   4  10      250.44      293.87     50.55 o 
   6   4  10       46.07       60.85     35.70 o 
   7   4  10      444.96      493.38     72.89 o 
   8   4  10      234.50      256.80     53.27 o 
   9   4  10     1883.21     1930.33    112.22 o 
  10   4  10       27.98       12.69     66.94 o 
  11   4  10     2755.64     2992.03    205.81 o 
  12   4  10     1203.20     1420.08    135.18 o 
  13   4  10       61.41       43.82     88.13 o 
  14   4  10      500.84      716.37    122.83 o 
 -17   5  10      244.26      245.37    122.69 o 
 -16   5  10       41.05      130.22    104.36 o 
 -15   5  10      873.08      815.85    105.13 o 
 -14   5  10      264.48      231.67     79.03 o 
 -13   5  10     1945.99     1915.37    124.71 o 
 -12   5  10       41.76      -18.00     58.50 o 
 -11   5  10     1218.62     1318.47    114.62 o 
 -10   5  10      666.89      707.44     71.79 o 
  -9   5  10     1668.62     1547.08    142.18 o 
  -8   5  10     1442.66     1450.41     90.28 o 
  -7   5  10     1500.89     1331.96    114.99 o 
  -6   5  10    20425.32    19360.32    623.10 o 
  -5   5  10     3823.07     3466.88    176.47 o 
  -4   5  10       59.83       87.87     61.47 o 
  -3   5  10     1216.26     1281.83    108.48 o 
  -2   5  10     6069.66     6518.54    230.79 o 
  -1   5  10     5170.98     5162.87    197.09 o 
   0   5  10       87.63      107.85     52.65 o 
   1   5  10      378.46      435.03     45.00 o 
   2   5  10      967.24      874.82     79.89 o 
   3   5  10      104.12      100.95     37.05 o 
   4   5  10        0.71        0.79     33.46 o 
   5   5  10     1940.37     1813.72     79.32 o 
   6   5  10      880.19      845.33     66.30 o 
   7   5  10     4454.90     4280.99    145.41 o 
   8   5  10      712.09      767.92     69.18 o 
   9   5  10       24.40       -6.92     46.38 o 
  10   5  10      331.11      240.53     71.79 o 
  11   5  10       48.12       61.28    108.75 o 
  12   5  10     1251.81     1543.16    138.39 o 
  13   5  10      303.91      368.38    140.64 o 
 -16   6  10      562.11      662.58    210.23 o 
 -15   6  10        9.18       51.47     94.87 o 
 -14   6  10      350.45      396.37    106.68 o 
 -13   6  10      414.22      369.89    106.63 o 
 -12   6  10      243.64      325.55     97.66 o 
 -11   6  10     2086.68     2210.53    194.96 o 
 -10   6  10       56.41        8.16     65.97 o 
  -9   6  10       74.53       78.62     48.13 o 
  -8   6  10       84.17       47.46     45.95 o 
  -7   6  10      815.23      898.00     69.96 o 
  -6   6  10     1015.44      827.91     99.65 o 
  -5   6  10     1907.36     1838.08    135.03 o 
  -4   6  10      437.81      515.17     88.15 o 
  -3   6  10      135.51      177.86     71.87 o 
  -2   6  10     1703.83     1605.44    111.96 o 
  -1   6  10      741.95      682.74     81.89 o 
   0   6  10        5.22       -1.54     53.46 o 
   1   6  10     2435.97     2254.97    115.12 o 
   2   6  10     1448.13     1350.49     69.93 o 
   3   6  10     3049.98     2960.34    168.57 o 
   4   6  10     2266.61     2193.31    105.85 o 
   5   6  10      238.19      262.91     54.51 o 
   6   6  10      174.03      263.07     51.52 o 
   7   6  10     2697.97     2562.81    109.37 o 
   8   6  10       53.51      122.79     61.37 o 
   9   6  10       54.92      100.05     64.76 o 
  10   6  10      159.16      207.57     74.23 o 
  11   6  10       28.17       39.65     68.19 o 
  12   6  10      105.16       64.17     84.02 o 
  13   6  10        5.92       41.90     89.37 o 
 -16   7  10     3082.59     3377.47    340.79 o 
 -15   7  10     3576.07     3997.01    236.84 o 
 -14   7  10       48.75      121.75     98.28 o 
 -13   7  10      750.91      816.31    126.27 o 
 -12   7  10      736.56      697.43    116.02 o 
 -11   7  10      878.63      830.69    119.70 o 
 -10   7  10       30.82       38.04     69.93 o 
  -9   7  10      750.87      697.90     94.85 o 
  -8   7  10       63.86       14.22     65.62 o 
  -7   7  10      753.58      900.27    107.53 o 
  -6   7  10      317.79      406.29     89.12 o 
  -5   7  10      144.87       14.33     68.89 o 
  -4   7  10    12835.16    13429.40   1210.94 o 
  -3   7  10    16010.07    17117.10    948.15 o 
  -2   7  10     7590.70     7355.96    337.47 o 
  -1   7  10      547.51      594.35     87.43 o 
   0   7  10       93.45       97.87     65.02 o 
   1   7  10      323.46      160.78     80.58 o 
   2   7  10      308.33      246.89     61.27 o 
   3   7  10      346.10      348.88     57.60 o 
   4   7  10        2.29       38.61     47.09 o 
   5   7  10       54.02       18.53     56.81 o 
   6   7  10     1599.23     1677.55    112.80 o 
   7   7  10        7.17       15.70     59.42 o 
   8   7  10      891.35      856.40     92.41 o 
   9   7  10     2112.01     2131.76    184.49 o 
  10   7  10     2364.21     2501.71    231.32 o 
  11   7  10     1263.78     1244.45    248.07 o 
  12   7  10       85.26       14.36     99.69 o 
 -15   8  10      847.38      924.82    136.90 o 
 -14   8  10       67.62       27.21     93.49 o 
 -13   8  10       33.67       38.27     94.28 o 
 -12   8  10      913.28     1009.93    130.04 o 
 -11   8  10     2476.10     2742.79    435.32 o 
 -10   8  10     2842.36     2806.65    274.61 o 
  -9   8  10     1772.97     1798.33    143.14 o 
  -8   8  10     1646.56     1806.46    160.30 o 
  -7   8  10       41.42      109.17     79.89 o 
  -6   8  10       71.95      110.79     81.17 o 
  -5   8  10      148.94      281.81     93.03 o 
  -4   8  10       34.42       -6.99     79.98 o 
  -3   8  10     1364.12     1511.24    125.37 o 
  -2   8  10       58.96       55.12     70.66 o 
  -1   8  10     4420.41     4269.80    292.87 o 
   0   8  10     2368.70     2405.58    135.35 o 
   1   8  10       56.70       52.81     60.79 o 
   2   8  10      291.34      299.73     58.11 o 
   3   8  10     5068.90     5128.58    355.33 o 
   4   8  10     6554.42     6725.97    364.19 o 
   5   8  10       23.58      -15.81     57.06 o 
   6   8  10      277.79      303.55     72.88 o 
   7   8  10      578.83      536.11     84.14 o 
   8   8  10       53.72       80.40     64.19 o 
   9   8  10      398.29      470.54     85.37 o 
  10   8  10      468.84      491.21     86.94 o 
  11   8  10       72.26      131.32    101.30 o 
  12   8  10      114.51      154.18    109.69 o 
 -15   9  10      220.49      243.39    114.01 o 
 -14   9  10      603.31      801.47    203.07 o 
 -13   9  10       31.62       49.86     95.07 o 
 -12   9  10      575.28      632.69    116.41 o 
 -11   9  10      960.53     1007.17    129.31 o 
 -10   9  10      209.82      112.58    135.38 o 
  -9   9  10      262.62      334.35     95.36 o 
  -8   9  10      745.20      658.65    115.72 o 
  -7   9  10     3350.65     3522.18    652.73 o 
  -6   9  10     1290.74     1592.18    375.28 o 
  -5   9  10        4.07       25.68     89.69 o 
  -4   9  10      197.14      193.50    102.85 o 
  -3   9  10      191.92      239.70     89.09 o 
  -2   9  10     1231.11     1321.77    152.83 o 
  -1   9  10      594.65      580.44     84.38 o 
   0   9  10        9.70        5.60     58.73 o 
   1   9  10      795.54      841.53     89.96 o 
   2   9  10     2029.72     2083.87    128.41 o 
   3   9  10      413.52      392.84     62.71 o 
   4   9  10     1926.94     1931.12    154.16 o 
   5   9  10      618.98      588.40     85.86 o 
   6   9  10     1240.97     1329.03    189.80 o 
   7   9  10       53.77       46.45     68.17 o 
   8   9  10     1683.56     1772.16    198.43 o 
   9   9  10      582.85      596.70     93.43 o 
  10   9  10      197.72      199.76     80.28 o 
  11   9  10      123.71      113.83     78.23 o 
 -14  10  10      193.39      242.55    121.26 o 
 -13  10  10       90.95      107.84     97.37 o 
 -12  10  10      154.63      199.55    102.43 o 
 -11  10  10      369.68      434.77    108.56 o 
 -10  10  10      858.85      894.28    122.79 o 
  -9  10  10       41.37       -5.45    127.72 o 
  -8  10  10       36.19       -4.34     97.11 o 
  -7  10  10      546.39      495.68    125.22 o 
  -6  10  10       32.79      -11.29    105.80 o 
  -5  10  10     2362.68     3316.71   1492.11 o 
  -4  10  10     2734.54     4118.68   2244.62 o 
  -3  10  10      140.32       57.94     91.82 o 
  -2  10  10     1243.50     1204.37    106.97 o 
  -1  10  10      833.67      735.88     92.21 o 
   0  10  10       71.36      105.22     66.92 o 
   1  10  10      632.85      590.10     86.18 o 
   2  10  10     1666.38     1562.30    117.37 o 
   3  10  10     1170.45     1252.86    122.34 o 
   4  10  10      599.85      781.77    142.40 o 
   5  10  10      207.92      217.27     74.72 o 
   6  10  10       19.68       14.80     63.59 o 
   7  10  10      128.35      123.34     71.46 o 
   8  10  10      269.18      308.75     83.49 o 
   9  10  10      853.20      915.55    124.11 o 
  10  10  10       29.06       34.42     75.80 o 
 -13  11  10        5.20      -23.86     94.81 o 
 -12  11  10       20.12       31.29     94.44 o 
 -11  11  10     1248.97     1494.93    150.04 o 
 -10  11  10      822.94     1010.19    133.97 o 
  -9  11  10      252.83      242.91    155.16 o 
  -8  11  10     1459.93     2474.86    623.83 o 
  -7  11  10      428.50      766.10    196.82 o 
  -6  11  10      213.64      496.90    407.06 o 
  -5  11  10     1045.39     1953.94   2209.54 o 
  -4  11  10     5775.65     5344.54    296.09 o 
  -3  11  10      710.05      707.07     93.42 o 
  -2  11  10     1231.12     1126.41    106.60 o 
  -1  11  10     1248.76     1327.28    127.14 o 
   0  11  10       18.62      -32.10     61.73 o 
   1  11  10       38.37        8.14     63.77 o 
   2  11  10      609.80      559.17    111.21 o 
   3  11  10      452.10      381.28     80.88 o 
   4  11  10       71.61      139.25     72.47 o 
   5  11  10      510.13      545.17     90.75 o 
   6  11  10      359.72      329.76     84.38 o 
   7  11  10     1247.10     1447.92    146.60 o 
   8  11  10      960.45      945.92    109.07 o 
   9  11  10     1264.44     1401.92    145.74 o 
 -12  12  10      956.55      973.49    138.96 o 
 -11  12  10      741.93      830.77    129.86 o 
 -10  12  10      372.45      619.93    124.38 o 
  -9  12  10        8.48      158.18    158.79 o 
  -8  12  10       82.63       65.17    137.52 o 
  -7  12  10      192.19      323.73    442.66 o 
  -6  12  10      713.93      704.75    179.78 o 
  -5  12  10       78.95      -13.72    123.08 o 
  -4  12  10      100.71      156.60     75.20 o 
  -3  12  10      142.83      178.81     78.31 o 
  -2  12  10      398.51      379.37     84.80 o 
  -1  12  10      501.16      459.02     88.16 o 
   0  12  10      251.36      223.32     79.99 o 
   1  12  10       26.08       11.54     63.17 o 
   2  12  10      534.89      508.83     87.40 o 
   3  12  10      861.15      829.06    167.77 o 
   4  12  10        5.97        1.43     87.75 o 
   5  12  10       35.52       35.69     72.33 o 
   6  12  10      571.86      600.93     94.77 o 
   7  12  10      338.60      264.01     87.23 o 
   8  12  10       16.74       52.24     79.29 o 
 -10  13  10      307.48      438.26    115.49 o 
  -9  13  10       39.34       62.27     97.56 o 
  -8  13  10      425.07      438.43    174.94 o 
  -7  13  10      444.83      684.37    193.30 o 
  -6  13  10     3677.85     3967.05    338.17 o 
  -5  13  10      688.89      984.00    200.74 o 
  -4  13  10     1704.22     1819.04    135.90 o 
  -3  13  10      695.28      696.39     98.88 o 
  -2  13  10       92.72       96.36     77.23 o 
  -1  13  10      444.78      428.23     88.43 o 
   0  13  10      463.48      375.30     85.70 o 
   1  13  10     1498.94     1548.25    126.61 o 
   2  13  10     1357.41     1502.49    123.82 o 
   3  13  10        7.07        3.03    114.40 o 
   4  13  10      579.11      592.26    128.58 o 
   5  13  10       45.54       13.39    100.35 o 
   6  13  10      257.59      333.62    127.00 o 
   7  13  10      466.09      380.35    132.80 o 
  -8  14  10      121.74      248.77    166.66 o 
  -7  14  10       30.44       85.95    156.97 o 
  -6  14  10      836.58      841.75    205.59 o 
  -5  14  10       50.23       66.95     84.64 o 
  -4  14  10       55.51       99.14     78.78 o 
  -3  14  10       48.48      109.76     80.88 o 
  -2  14  10       85.83      118.34     81.25 o 
  -1  14  10      222.15      198.59     80.05 o 
   0  14  10      142.42      149.44     79.86 o 
   1  14  10      108.43       51.55     76.53 o 
   2  14  10      955.21      922.54    149.64 o 
   3  14  10     1190.19     1229.17    278.53 o 
   4  14  10      322.53      401.01    129.25 o 
   5  14  10       26.02       60.06    111.76 o 
  -5  15  10      522.67      683.27    183.70 o 
  -4  15  10      418.67      350.67     97.81 o 
  -3  15  10      654.72      800.65    112.24 o 
  -2  15  10      393.35      538.44    103.20 o 
  -1  15  10       13.09      -17.17     75.27 o 
   0  15  10       88.03       79.44     80.62 o 
   1  15  10       58.08       68.65     79.99 o 
 -17   1  11       52.08      107.23    115.61 o 
 -16   1  11      187.68      350.44    117.67 o 
 -15   1  11       11.86      -97.61     88.70 o 
 -14   1  11     2427.22     2547.55    182.06 o 
 -13   1  11     1746.51     1785.01    100.18 o 
 -12   1  11     2134.90     2292.95    111.47 o 
 -11   1  11     2625.97     2654.24    113.46 o 
 -10   1  11     8184.97     7853.11    245.05 o 
  -9   1  11     1416.18     1472.01    119.17 o 
  -8   1  11      206.40      213.66     75.15 o 
  -7   1  11     3368.97     3357.32    171.56 o 
  -6   1  11       18.70       11.71     57.76 o 
  -5   1  11       40.77       48.24     56.39 o 
  -4   1  11      163.57      149.61     61.69 o 
  -3   1  11      182.44      137.78     56.85 o 
  -2   1  11      901.75      824.36     84.68 o 
  -1   1  11     4191.00     3944.69    178.34 o 
   0   1  11    10289.35     9928.58    238.48 o 
   1   1  11     5568.95     5056.21    155.43 o 
   2   1  11     6412.61     6293.88    156.41 o 
   3   1  11     2735.14     2674.50     92.74 o 
   4   1  11        9.66        3.23     32.24 o 
   5   1  11       93.33       34.44     37.25 o 
   6   1  11     4642.33     4535.14    137.91 o 
   7   1  11        4.97        9.25     38.43 o 
   8   1  11      845.32      829.81     93.30 o 
   9   1  11       55.44       74.91     70.02 o 
  10   1  11       95.68       56.15     73.56 o 
  11   1  11       10.30       21.89     77.33 o 
  12   1  11       53.19       72.84     88.24 o 
  13   1  11      115.38      121.64     98.12 o 
 -17   2  11     2237.63     2500.09    200.69 o 
 -16   2  11       52.38        6.13    101.59 o 
 -15   2  11        5.40      -71.61     89.19 o 
 -14   2  11      189.93      203.40     76.96 o 
 -13   2  11       12.69      -18.48     63.32 o 
 -12   2  11      594.99      613.05     68.55 o 
 -11   2  11       32.31       98.69     50.57 o 
 -10   2  11     1721.93     1861.67    137.32 o 
  -9   2  11     1772.99     1724.96    179.97 o 
  -8   2  11     2835.95     2847.57    160.08 o 
  -7   2  11     6248.04     6090.52    250.81 o 
  -6   2  11     4429.89     4337.61    198.32 o 
  -5   2  11    12903.30    12906.19    437.96 o 
  -4   2  11    24353.31    25013.04    774.97 o 
  -3   2  11     6234.81     6091.20    243.22 o 
  -2   2  11     2298.67     1957.54    152.79 o 
  -1   2  11     2397.20     2327.27    134.53 o 
   0   2  11       16.20        9.29     33.47 o 
   1   2  11      502.55      540.08     73.36 o 
   2   2  11      187.23      163.20     37.86 o 
   3   2  11      276.94      257.66     41.25 o 
   4   2  11     3235.18     3005.50    100.07 o 
   5   2  11      460.18      404.64     46.47 o 
   6   2  11     5143.84     5030.95    171.72 o 
   7   2  11     6181.96     6125.21    223.91 o 
   8   2  11     2338.26     2620.11    123.94 o 
   9   2  11      785.06      984.97    107.65 o 
  10   2  11     1579.27     1706.10    133.89 o 
  11   2  11      112.72      222.51     87.67 o 
  12   2  11     2917.65     3557.39    203.31 o 
  13   2  11     2281.28     2761.04    193.10 o 
 -17   3  11      135.77      -42.01    105.34 o 
 -16   3  11       47.61       40.39    105.23 o 
 -15   3  11        2.62        3.59     91.81 o 
 -14   3  11     1016.81      988.99    101.69 o 
 -13   3  11     1518.17     1593.24    115.83 o 
 -12   3  11     3695.15     3871.25    142.33 o 
 -11   3  11      493.06      439.08     61.51 o 
 -10   3  11     1311.69     1078.95     83.75 o 
  -9   3  11      724.09      723.58     73.34 o 
  -8   3  11       69.81       49.31     62.46 o 
  -7   3  11      179.44      224.42     71.00 o 
  -6   3  11       43.04       43.89     78.69 o 
  -5   3  11       78.76       75.80     58.78 o 
  -4   3  11       96.97      111.57     60.18 o 
  -3   3  11      731.01      695.05     84.61 o 
  -2   3  11      362.24      309.23     69.15 o 
  -1   3  11       26.35       43.78     53.20 o 
   0   3  11      152.83      131.60     42.12 o 
   1   3  11     8285.04     8231.33    195.12 o 
   2   3  11     8218.46     8038.29    190.83 o 
   3   3  11       14.28        4.54     34.02 o 
   4   3  11       23.00       15.40     35.92 o 
   5   3  11        2.67        8.88     36.16 o 
   6   3  11        1.11      -21.55     34.50 o 
   7   3  11       12.68       -7.28     42.42 o 
   8   3  11        6.53      -35.74     48.39 o 
   9   3  11      136.87      156.38     73.99 o 
  10   3  11       31.73       69.21     80.10 o 
  11   3  11       35.23       36.06     83.59 o 
  12   3  11       91.04       83.14     86.63 o 
  13   3  11       93.29       99.58     95.96 o 
 -17   4  11      174.38      168.97    119.89 o 
 -16   4  11        8.43       15.40    100.70 o 
 -15   4  11      106.06      145.26     79.78 o 
 -14   4  11      406.99      335.91     81.90 o 
 -13   4  11        7.79       36.38     66.98 o 
 -12   4  11      485.87      479.78     79.50 o 
 -11   4  11       51.49       39.16     50.50 o 
 -10   4  11     1009.81      969.80     84.33 o 
  -9   4  11       13.44       31.89     48.79 o 
  -8   4  11       17.19       50.52     63.94 o 
  -7   4  11      229.16      183.16     71.53 o 
  -6   4  11     1008.56     1120.00    104.71 o 
  -5   4  11     1834.07     1797.51    130.34 o 
  -4   4  11     1496.33     1585.89    267.43 o 
  -3   4  11      574.27      599.67     88.21 o 
  -2   4  11      631.09      645.46     86.42 o 
  -1   4  11     6046.38     5834.87    550.74 o 
   0   4  11     1445.55     1424.83     98.63 o 
   1   4  11      122.22      123.33     37.88 o 
   2   4  11      533.07      539.28     50.38 o 
   3   4  11      975.23      895.87     58.91 o 
   4   4  11      635.79      648.94     77.79 o 
   5   4  11     1476.35     1424.23     76.42 o 
   6   4  11       41.42       31.02     45.03 o 
   7   4  11     2066.33     2099.46    102.53 o 
   8   4  11       19.39       21.05     47.48 o 
   9   4  11      118.77       58.64     55.86 o 
  10   4  11      165.31      190.36     83.74 o 
  11   4  11      454.30      516.52     99.69 o 
  12   4  11      164.03      225.83     96.75 o 
  13   4  11      423.82      404.13    110.06 o 
 -16   5  11        5.66       51.66    100.82 o 
 -15   5  11      234.98      350.59     89.78 o 
 -14   5  11      852.27      955.53    103.84 o 
 -13   5  11     1822.31     2013.08    156.96 o 
 -12   5  11     5433.13     5084.63    198.48 o 
 -11   5  11     5884.05     6089.26    183.13 o 
 -10   5  11     2289.43     2266.07    117.06 o 
  -9   5  11      100.54      114.91     50.62 o 
  -8   5  11     1206.99     1108.64     82.07 o 
  -7   5  11       12.85      -12.78     63.18 o 
  -6   5  11       29.12       -3.90     65.38 o 
  -5   5  11      416.32      394.48     81.45 o 
  -4   5  11      209.55      207.73     74.23 o 
  -3   5  11     1643.15     1384.57    214.78 o 
  -2   5  11     2918.42     3087.28    182.40 o 
  -1   5  11     1767.74     1901.32    121.04 o 
   0   5  11    21600.58    23188.24    650.06 o 
   1   5  11    12405.36    12942.36    294.98 o 
   2   5  11     2167.82     2126.79    134.01 o 
   3   5  11      299.45      351.28     46.85 o 
   4   5  11      319.21      214.17     45.99 o 
   5   5  11       22.23       46.40     38.70 o 
   6   5  11     1381.57     1305.09     82.16 o 
   7   5  11      799.51      799.69     69.92 o 
   8   5  11     1217.86     1111.36    131.31 o 
   9   5  11      451.92      529.37     68.05 o 
  10   5  11     1862.83     1890.38    142.22 o 
  11   5  11      211.26      228.02     88.76 o 
  12   5  11      397.22      558.20    110.23 o 
 -16   6  11      105.29      -18.97    168.07 o 
 -15   6  11      138.80      104.44    103.45 o 
 -14   6  11      474.16      490.47    119.75 o 
 -13   6  11        8.37      -20.57     86.60 o 
 -12   6  11      380.76      519.18    110.99 o 
 -11   6  11        0.16      -87.76     78.17 o 
 -10   6  11      475.99      551.41    119.34 o 
  -9   6  11       15.54       18.76     68.34 o 
  -8   6  11     2776.23     2539.61    279.25 o 
  -7   6  11     1589.51     1691.57    135.76 o 
  -6   6  11      561.01      663.39    100.89 o 
  -5   6  11    13670.25    13250.95    465.81 o 
  -4   6  11    17653.56    17355.27    582.46 o 
  -3   6  11     1817.78     1835.00    230.36 o 
  -2   6  11     2700.41     2691.49    147.41 o 
  -1   6  11      456.18      443.26     78.22 o 
   0   6  11        7.52       20.35     56.31 o 
   1   6  11      483.99      452.30     50.76 o 
   2   6  11       99.89       72.20     40.02 o 
   3   6  11     1004.29     1101.93     66.37 o 
   4   6  11     1143.01     1172.97     68.27 o 
   5   6  11      129.25      120.22     43.02 o 
   6   6  11     3245.29     3382.89    212.98 o 
   7   6  11     1102.98     1320.69     86.15 o 
   8   6  11      673.34      734.49     91.62 o 
   9   6  11      450.49      554.60     69.90 o 
  10   6  11      715.72      713.49    121.02 o 
  11   6  11       93.67      166.52     88.38 o 
  12   6  11       76.73      244.37     98.13 o 
 -15   7  11      102.80      114.60    108.37 o 
 -14   7  11      202.93      190.54    109.16 o 
 -13   7  11     1813.55     1957.57    169.93 o 
 -12   7  11     2288.86     2343.68    189.46 o 
 -11   7  11      349.93      306.59    100.97 o 
 -10   7  11      351.77      407.55     93.01 o 
  -9   7  11     1322.36     1239.87    121.98 o 
  -8   7  11     4029.64     3957.11    206.34 o 
  -7   7  11      222.89      225.80     82.60 o 
  -6   7  11     1235.60     1362.54    128.49 o 
  -5   7  11     1365.60     1418.47    148.29 o 
  -4   7  11        4.56       11.24     78.30 o 
  -3   7  11     1328.72     1287.18    268.35 o 
  -2   7  11      193.45      186.74     75.85 o 
  -1   7  11      298.19      323.27     79.41 o 
   0   7  11        5.26       -2.93     63.21 o 
   1   7  11     2321.90     2416.03    259.79 o 
   2   7  11     1022.90     1038.12    107.72 o 
   3   7  11      457.33      448.75     64.76 o 
   4   7  11      527.68      580.06     79.51 o 
   5   7  11      880.66      934.90    140.52 o 
   6   7  11      143.65      265.78     90.75 o 
   7   7  11       32.25       -9.25     76.13 o 
   8   7  11        7.77      -69.97     76.09 o 
   9   7  11      167.11      108.23     90.23 o 
  10   7  11        9.97       33.05     62.04 o 
  11   7  11      129.63      179.07    103.65 o 
 -15   8  11       42.82      127.09    106.30 o 
 -14   8  11      248.32      355.34    115.61 o 
 -13   8  11       13.39      -13.44     96.99 o 
 -12   8  11      197.60      240.87    105.17 o 
 -11   8  11       93.84      140.73     96.68 o 
 -10   8  11      250.97      259.42     91.17 o 
  -9   8  11       26.97       25.55     80.35 o 
  -8   8  11      337.04      331.54     95.87 o 
  -7   8  11      305.64      261.23     90.99 o 
  -6   8  11     4014.18     4315.58    744.94 o 
  -5   8  11     6605.70     7519.10   1282.97 o 
  -4   8  11     1834.57     2359.29    604.25 o 
  -3   8  11       57.53       25.61     89.28 o 
  -2   8  11     1530.55     1735.48    133.90 o 
  -1   8  11     3539.05     4259.59    689.64 o 
   0   8  11     1237.84     1289.21    228.16 o 
   1   8  11      315.88      304.46     98.17 o 
   2   8  11       71.36       31.34     59.88 o 
   3   8  11       51.47       43.45     61.96 o 
   4   8  11     2785.30     2590.05    206.85 o 
   5   8  11      577.54      553.84    121.74 o 
   6   8  11      440.18      444.32     81.29 o 
   7   8  11     1374.32     1556.96    118.60 o 
   8   8  11      127.54      131.35     74.24 o 
   9   8  11      496.61      508.60     90.42 o 
  10   8  11      852.72      758.26    189.25 o 
  11   8  11       13.47       89.93    104.27 o 
 -14   9  11     1064.13     1145.85    270.16 o 
 -13   9  11      359.44      436.82    120.80 o 
 -12   9  11      840.99      818.12    159.50 o 
 -11   9  11     4821.58     5331.86    268.43 o 
 -10   9  11     3300.78     3055.84    298.82 o 
  -9   9  11      840.70      965.46    128.56 o 
  -8   9  11     1369.11     1278.81    139.19 o 
  -7   9  11     1371.62     1642.51    155.83 o 
  -6   9  11     1087.23     1329.76    253.62 o 
  -5   9  11     2857.65     3211.81    715.08 o 
  -4   9  11     1352.68     1446.00    480.70 o 
  -3   9  11       75.31       62.01     83.18 o 
  -2   9  11      565.87      644.97    169.55 o 
  -1   9  11     1957.99     2078.78    386.33 o 
   0   9  11     1254.45     1202.76    138.25 o 
   1   9  11     3457.56     3592.83    173.53 o 
   2   9  11     9014.24     8967.02    996.26 o 
   3   9  11      958.43     1100.58    119.08 o 
   4   9  11       20.54       76.48     69.02 o 
   5   9  11     1937.99     2017.41    149.44 o 
   6   9  11      641.25      714.36    122.20 o 
   7   9  11        5.42       -7.26     65.41 o 
   8   9  11       48.52       57.01     70.99 o 
   9   9  11      151.90      216.25     85.12 o 
  10   9  11       20.02       87.08     78.98 o 
 -13  10  11      654.22      609.96    126.78 o 
 -12  10  11        0.67       -2.30     95.28 o 
 -11  10  11      197.14      243.71    110.61 o 
 -10  10  11      248.34      265.11    157.18 o 
  -9  10  11      169.19      309.85    112.24 o 
  -8  10  11      350.89      415.49    172.00 o 
  -7  10  11     1608.59     2057.49    378.06 o 
  -6  10  11     1330.76     1579.24    340.67 o 
  -5  10  11     1281.95     1812.57    506.39 o 
  -4  10  11      964.29     1783.59    779.38 o 
  -3  10  11     1404.95     2091.81    742.05 o 
  -2  10  11      222.96      262.22    100.95 o 
  -1  10  11      189.49       98.43     92.48 o 
   0  10  11       13.17       83.38     67.91 o 
   1  10  11      213.09      248.13     75.63 o 
   2  10  11       16.82       -6.29     62.96 o 
   3  10  11       14.67       37.66     66.35 o 
   4  10  11       88.22       71.65     69.51 o 
   5  10  11      282.65      349.04     84.39 o 
   6  10  11      416.11      428.26     87.08 o 
   7  10  11       18.77       71.97     72.82 o 
   8  10  11       30.96       35.50     76.53 o 
   9  10  11     1016.23     1173.49    162.21 o 
 -12  11  11       71.46       -5.41     99.79 o 
 -11  11  11       44.17       84.77    130.03 o 
 -10  11  11        1.77       48.83    139.62 o 
  -9  11  11      321.45      429.96    173.93 o 
  -8  11  11      167.02      158.77    119.36 o 
  -7  11  11       19.26      -37.91    111.28 o 
  -6  11  11      758.33     1472.65   1094.94 o 
  -5  11  11     2741.18     4886.38   3888.86 o 
  -4  11  11       72.43      124.35    128.90 o 
  -3  11  11     5841.32     8226.53   7232.91 o 
  -2  11  11      776.50      893.51    144.39 o 
  -1  11  11     1179.97     1071.43    110.00 o 
   0  11  11     1252.49     1385.15    179.79 o 
   1  11  11     1419.97     1318.12    116.64 o 
   2  11  11      943.26     1017.72    163.27 o 
   3  11  11      205.52      262.26    102.84 o 
   4  11  11       99.94       57.38     70.73 o 
   5  11  11      620.65      809.41    103.91 o 
   6  11  11      783.29      959.16    109.79 o 
   7  11  11      315.63      374.38     90.91 o 
   8  11  11        5.76        8.04     79.63 o 
 -11  12  11      372.00      399.71    121.01 o 
 -10  12  11     1520.82     1886.01    177.60 o 
  -9  12  11      260.44      291.74    162.43 o 
  -8  12  11     1059.78     1723.16    989.93 o 
  -7  12  11     2361.36     3645.87   4009.87 o 
  -6  12  11      719.82     1335.24   2271.57 o 
  -5  12  11      269.87      242.31    147.50 o 
  -4  12  11     1459.05     1968.59    242.31 o 
  -3  12  11      427.88      524.12    132.18 o 
  -2  12  11      378.46      353.31     88.25 o 
  -1  12  11     1741.48     1727.48    132.63 o 
   0  12  11      904.01      863.25    103.07 o 
   1  12  11      565.93      623.67    106.42 o 
   2  12  11        0.51       -2.66     69.51 o 
   3  12  11       76.96      117.71    105.76 o 
   4  12  11      366.27      372.29    120.79 o 
   5  12  11      223.40      190.26     85.21 o 
   6  12  11       33.37       48.73     78.82 o 
   7  12  11     1271.24     1586.87    135.62 o 
  -9  13  11      518.39      653.30    196.73 o 
  -8  13  11      218.77      277.62    164.85 o 
  -7  13  11        0.51       27.44    142.85 o 
  -6  13  11      704.05      916.81    199.13 o 
  -5  13  11        2.81       43.38    130.54 o 
  -4  13  11      124.92      213.05    146.08 o 
  -3  13  11       52.29       47.51     73.33 o 
  -2  13  11      233.62      341.63     90.60 o 
  -1  13  11     1437.16     1452.66    127.76 o 
   0  13  11     4263.06     3745.35    195.40 o 
   1  13  11     2537.83     2533.62    210.44 o 
   2  13  11       37.80       66.48     99.92 o 
   3  13  11      252.47      136.76    113.14 o 
   4  13  11      842.18      795.57    146.34 o 
   5  13  11      233.51      357.26    163.43 o 
  -7  14  11      736.92      860.52    216.08 o 
  -6  14  11      114.45       97.45    152.73 o 
  -5  14  11        6.22      -54.88    127.92 o 
  -4  14  11      345.75      361.76    163.03 o 
  -3  14  11      284.05      263.31     89.86 o 
  -2  14  11      276.02      261.67     93.41 o 
  -1  14  11       22.35       52.38     78.11 o 
   0  14  11       70.34      178.64     86.42 o 
   1  14  11      153.73      195.16     87.80 o 
   2  14  11       45.04       50.64    106.88 o 
   3  14  11       81.16      -30.86    108.38 o 
 -17   0  12       58.08      -25.42    151.13 o 
 -16   0  12      205.96      275.40    160.61 o 
 -15   0  12     1028.25     1002.75    191.28 o 
 -14   0  12     3678.77     3918.02    311.94 o 
 -13   0  12     9408.60     9747.02    373.45 o 
 -12   0  12     6436.42     6565.76    278.14 o 
 -11   0  12      625.30      616.43     96.80 o 
 -10   0  12      872.90      711.61    141.64 o 
  -9   0  12     1335.57     1323.36    169.89 o 
  -8   0  12       42.48      -13.32     91.20 o 
  -7   0  12     2089.26     1971.62    193.70 o 
  -6   0  12     4442.29     4431.12    293.58 o 
  -5   0  12      395.10      579.27    126.11 o 
  -4   0  12      884.86      930.53    136.80 o 
  -3   0  12     3616.97     3570.97    249.79 o 
  -2   0  12     1784.60     1859.43    178.16 o 
  -1   0  12    14010.01    14520.14    682.80 o 
   0   0  12    47810.95    47375.14   1978.58 o 
   1   0  12     5440.91     5248.87    401.33 o 
   2   0  12      727.52      669.58     80.90 o 
   3   0  12      460.63      462.01     74.94 o 
   4   0  12      151.38      161.21     61.90 o 
   5   0  12      148.62      207.40     68.76 o 
   6   0  12      481.04      338.76     72.40 o 
   7   0  12     1294.61     1405.03    111.19 o 
   8   0  12     1083.23     1116.14    153.55 o 
   9   0  12        6.38      -48.02    104.72 o 
  10   0  12      280.19      231.82    126.91 o 
  11   0  12      222.72      337.34    139.22 o 
  12   0  12      831.45      774.16    169.89 o 
 -17   1  12      433.98      466.48    132.08 o 
 -16   1  12      315.13      322.27    116.35 o 
 -15   1  12      114.59      156.64     98.15 o 
 -14   1  12       15.61       63.50     74.58 o 
 -13   1  12      764.01      764.74     86.06 o 
 -12   1  12        5.65      -12.39     51.51 o 
 -11   1  12       32.00       29.13     50.70 o 
 -10   1  12      212.44      145.36     82.79 o 
  -9   1  12      637.77      704.68    100.01 o 
  -8   1  12     1113.84     1245.34    117.27 o 
  -7   1  12     3565.54     3620.40    186.84 o 
  -6   1  12     7362.77     7627.28    297.55 o 
  -5   1  12     4299.33     4124.72    196.82 o 
  -4   1  12      342.51      408.17     77.40 o 
  -3   1  12     3152.79     2911.93    274.51 o 
  -2   1  12     3474.77     3611.05    255.95 o 
  -1   1  12      727.94      633.76    169.18 o 
   0   1  12      331.39      278.14     67.78 o 
   1   1  12     4937.82     4369.37    134.91 o 
   2   1  12       71.13       77.13     39.75 o 
   3   1  12      742.89      677.61     53.92 o 
   4   1  12     1224.50     1173.77     70.25 o 
   5   1  12       20.41       19.69     40.32 o 
   6   1  12       49.73       79.66     42.34 o 
   7   1  12     2117.14     2201.57    113.67 o 
   8   1  12     3456.02     3410.54    334.64 o 
   9   1  12        0.24      -20.58     70.26 o 
  10   1  12     1944.60     2112.76    151.95 o 
  11   1  12        2.44      -33.69     87.57 o 
  12   1  12      680.99      751.77    206.20 o 
 -16   2  12       26.49       72.63    119.44 o 
 -15   2  12      345.15      400.24    112.75 o 
 -14   2  12      552.09      643.91     94.03 o 
 -13   2  12       87.90       83.96     71.01 o 
 -12   2  12      649.71      661.41     77.78 o 
 -11   2  12      799.62      909.78     86.85 o 
 -10   2  12     1160.90     1093.93     88.40 o 
  -9   2  12       12.44       24.32     71.78 o 
  -8   2  12     3737.63     3528.88    187.06 o 
  -7   2  12     1098.69      931.86    103.75 o 
  -6   2  12        2.63       -2.39     61.35 o 
  -5   2  12     5591.03     6077.16    252.43 o 
  -4   2  12     2178.98     2143.80    138.88 o 
  -3   2  12     1190.73     1062.03    100.34 o 
  -2   2  12     4097.28     4111.82    193.39 o 
  -1   2  12       16.33       35.92     56.44 o 
   0   2  12      418.77      490.11    144.86 o 
   1   2  12       58.78       46.53     38.27 o 
   2   2  12      917.88      970.85     61.10 o 
   3   2  12        6.35      -19.29     35.57 o 
   4   2  12      326.79      371.51     48.16 o 
   5   2  12     1522.91     1578.13     88.21 o 
   6   2  12        7.46       45.00     42.51 o 
   7   2  12       12.82        5.00     52.10 o 
   8   2  12     1102.92     1168.38     91.34 o 
   9   2  12      203.44      296.63    102.50 o 
  10   2  12      146.76      178.87     86.78 o 
  11   2  12       32.90       -0.98     83.36 o 
  12   2  12       50.79      121.57     91.27 o 
 -16   3  12      193.57      229.88    110.22 o 
 -15   3  12      386.50      400.77    112.34 o 
 -14   3  12      544.16      524.61     93.37 o 
 -13   3  12        1.49      -58.84     66.03 o 
 -12   3  12      487.69      592.40     71.69 o 
 -11   3  12      438.21      487.61     73.67 o 
 -10   3  12      114.94       97.30     59.24 o 
  -9   3  12      651.43      796.43    103.39 o 
  -8   3  12     7143.19     6862.63    282.77 o 
  -7   3  12     5528.35     5229.44    233.95 o 
  -6   3  12     4677.35     4697.05    217.82 o 
  -5   3  12      267.52      295.69     78.91 o 
  -4   3  12       52.58       25.03     61.76 o 
  -3   3  12      386.02      350.27     76.41 o 
  -2   3  12       14.67       11.30     57.19 o 
  -1   3  12       18.50      -22.04     54.15 o 
   0   3  12      858.85      943.99     96.44 o 
   1   3  12      517.82      499.43     51.45 o 
   2   3  12     2609.10     2528.05     94.46 o 
   3   3  12      154.71      100.90     40.45 o 
   4   3  12      480.84      454.07     50.52 o 
   5   3  12     4682.23     4547.89    133.66 o 
   6   3  12     2686.69     2791.05    127.41 o 
   7   3  12      680.48      884.34     81.83 o 
   8   3  12      215.40      292.66     65.14 o 
   9   3  12      907.44     1118.07    116.31 o 
  10   3  12      113.79       88.14     85.14 o 
  11   3  12      108.43      145.45     87.77 o 
  12   3  12       22.44       13.21     91.30 o 
 -16   4  12      162.50      214.76    112.62 o 
 -15   4  12     2862.36     3287.21    174.32 o 
 -14   4  12     8609.04     8753.73    291.42 o 
 -13   4  12     1166.89     1247.40    127.28 o 
 -12   4  12      232.38      239.10     62.63 o 
 -11   4  12     4347.36     4301.01    171.55 o 
 -10   4  12     1646.67     1591.77    102.88 o 
  -9   4  12      382.99      327.21     66.97 o 
  -8   4  12     2474.99     2495.57    158.24 o 
  -7   4  12      220.72      294.78     80.08 o 
  -6   4  12     3640.09     3435.86    186.54 o 
  -5   4  12     4322.37     3928.42    255.44 o 
  -4   4  12      993.44      886.64    198.43 o 
  -3   4  12      337.45      204.02     72.97 o 
  -2   4  12     1946.01     1890.37    136.75 o 
  -1   4  12    15745.97    15524.20    520.90 o 
   0   4  12     7749.02     7684.74    289.19 o 
   1   4  12      255.60      251.85     45.98 o 
   2   4  12      309.78      431.31     49.82 o 
   3   4  12      983.26     1031.23     65.03 o 
   4   4  12      186.19      142.79     42.98 o 
   5   4  12      608.43      662.74     57.44 o 
   6   4  12      512.01      448.97     61.69 o 
   7   4  12     1324.90     1196.86     90.95 o 
   8   4  12     3349.20     3382.00    147.61 o 
   9   4  12        3.90      -14.54     73.95 o 
  10   4  12      227.83      268.73     89.18 o 
  11   4  12       10.60       12.47     82.95 o 
  12   4  12      163.37      277.34    186.63 o 
 -16   5  12      355.94      180.37    174.73 o 
 -15   5  12      143.19       62.42    106.94 o 
 -14   5  12       71.30       20.11    101.61 o 
 -13   5  12        1.74       -3.76     69.89 o 
 -12   5  12       26.59      -35.59     62.81 o 
 -11   5  12      302.00      252.01     66.34 o 
 -10   5  12     1525.87     1407.10     97.79 o 
  -9   5  12     1786.40     1733.27    106.34 o 
  -8   5  12      378.53      226.13     83.24 o 
  -7   5  12     3126.93     2865.50    172.39 o 
  -6   5  12     2494.04     2343.73    160.98 o 
  -5   5  12       87.06      248.81     81.39 o 
  -4   5  12       14.83      -15.61     64.60 o 
  -3   5  12     1140.00     1165.03    114.97 o 
  -2   5  12      172.82      169.10     76.33 o 
  -1   5  12      362.71      477.16     90.50 o 
   0   5  12      758.98      774.79     88.70 o 
   1   5  12     1534.57     1438.55     75.60 o 
   2   5  12      318.71      264.63     48.56 o 
   3   5  12      648.69      600.46     56.92 o 
   4   5  12      370.80      374.59     52.06 o 
   5   5  12     2076.66     2169.43    110.73 o 
   6   5  12      145.06      201.89     55.05 o 
   7   5  12       22.41       54.49     51.84 o 
   8   5  12       10.40       58.73     57.99 o 
   9   5  12      197.08      225.36     67.00 o 
  10   5  12       98.50      133.54     86.46 o 
  11   5  12       55.06       40.10     82.95 o 
 -15   6  12      187.74      201.22    116.77 o 
 -14   6  12      602.04      828.65    198.63 o 
 -13   6  12     3715.66     3838.51    347.45 o 
 -12   6  12     1082.28     1064.40    138.50 o 
 -11   6  12       26.75      -13.34     80.64 o 
 -10   6  12      788.53      698.10    106.14 o 
  -9   6  12      808.06      641.26    104.98 o 
  -8   6  12     1681.21     1570.36    135.09 o 
  -7   6  12       38.08       -2.91     75.69 o 
  -6   6  12     1786.69     1512.48    237.88 o 
  -5   6  12      424.15      440.39     94.41 o 
  -4   6  12       55.12       71.82     75.62 o 
  -3   6  12      284.84      323.44     89.60 o 
  -2   6  12        7.24        5.84     73.03 o 
  -1   6  12      734.30      835.13    127.87 o 
   0   6  12     4821.48     5064.73    288.59 o 
   1   6  12     1878.50     1858.86    125.67 o 
   2   6  12      110.52      151.26     56.28 o 
   3   6  12     1186.73     1095.29     83.45 o 
   4   6  12      488.79      486.94     67.62 o 
   5   6  12     1134.21     1199.37    132.28 o 
   6   6  12      366.78      376.71     80.28 o 
   7   6  12      236.51      193.84     72.52 o 
   8   6  12      677.32      654.03     90.16 o 
   9   6  12       76.37       41.05     76.57 o 
  10   6  12       33.01       -3.23    112.58 o 
  11   6  12       13.46       47.01    125.70 o 
 -15   7  12      317.63      294.34    118.82 o 
 -14   7  12      187.27      245.93    151.32 o 
 -13   7  12       31.50        8.50     99.62 o 
 -12   7  12      602.75      351.61    111.98 o 
 -11   7  12        2.31      -96.25    132.36 o 
 -10   7  12        9.22       85.31     83.72 o 
  -9   7  12      418.04      380.40     93.82 o 
  -8   7  12     3071.64     2759.76    178.25 o 
  -7   7  12     3773.78     3971.65    218.01 o 
  -6   7  12     4280.06     4477.72    250.00 o 
  -5   7  12       96.04      183.70     87.61 o 
  -4   7  12      707.09      854.66    121.27 o 
  -3   7  12        8.57      -53.40    159.19 o 
  -2   7  12       13.46        9.68     66.69 o 
  -1   7  12       10.20       27.88     69.01 o 
   0   7  12      111.47       81.22     74.26 o 
   1   7  12     2156.58     2080.48    136.38 o 
   2   7  12      475.82      544.99     74.30 o 
   3   7  12     1790.00     1881.93    107.45 o 
   4   7  12     1411.27     1327.58     94.35 o 
   5   7  12       57.50      101.71     68.03 o 
   6   7  12      611.99      756.51    107.26 o 
   7   7  12     5472.68     5238.22    354.59 o 
   8   7  12      391.27      374.39     81.85 o 
   9   7  12     1247.14     1251.29    153.47 o 
  10   7  12     1618.34     1396.14    156.16 o 
 -14   8  12     1957.66     2189.73    189.44 o 
 -13   8  12     2974.33     3259.81    219.36 o 
 -12   8  12     1156.13     1533.39    161.75 o 
 -11   8  12      954.04     1073.57    211.03 o 
 -10   8  12      115.74       84.61     88.75 o 
  -9   8  12      599.31      629.03    114.32 o 
  -8   8  12       63.51       23.83     86.10 o 
  -7   8  12     2555.80     2352.23    177.56 o 
  -6   8  12      416.80      338.29    138.52 o 
  -5   8  12     1773.14     2051.80    354.76 o 
  -4   8  12      126.08      161.42     99.58 o 
  -3   8  12     1550.06     1926.02    367.57 o 
  -2   8  12       26.81       -2.66     75.67 o 
  -1   8  12     4119.38     4737.70    643.63 o 
   0   8  12     8852.53     9757.52   1234.23 o 
   1   8  12     1419.73     1437.54    258.32 o 
   2   8  12       36.60       54.58     72.92 o 
   3   8  12       11.77       24.47     56.83 o 
   4   8  12        1.22       41.39     67.79 o 
   5   8  12      114.33       62.68     66.36 o 
   6   8  12       34.24       37.09     66.01 o 
   7   8  12     1441.40     1512.43    120.91 o 
   8   8  12      144.24      158.39     72.11 o 
   9   8  12        7.59       12.26     68.63 o 
  10   8  12       71.13      107.38     88.30 o 
 -13   9  12      373.10      607.12    131.83 o 
 -12   9  12       93.18      169.83    112.04 o 
 -11   9  12       88.01      106.53    152.13 o 
 -10   9  12     1533.96     1883.44    250.98 o 
  -9   9  12     2440.08     2634.46    194.91 o 
  -8   9  12       11.46      -46.77     95.84 o 
  -7   9  12       50.81       75.13     93.67 o 
  -6   9  12       34.29        2.52     93.42 o 
  -5   9  12      725.01      873.68    179.87 o 
  -4   9  12      192.93      304.96    114.13 o 
  -3   9  12      628.66      860.08    197.83 o 
  -2   9  12     2495.73     2981.40    633.53 o 
  -1   9  12     2623.54     3130.62    608.49 o 
   0   9  12      441.35      516.58    165.13 o 
   1   9  12      118.05       41.25     76.73 o 
   2   9  12      317.80      364.97     89.43 o 
   3   9  12        5.23       25.07     66.06 o 
   4   9  12      158.49      186.75    128.62 o 
   5   9  12        2.37      -44.35     84.36 o 
   6   9  12      376.67      415.29    108.61 o 
   7   9  12       44.24       68.13     95.48 o 
   8   9  12      550.60      783.30    164.64 o 
   9   9  12      605.03      623.97    131.07 o 
 -12  10  12        9.58      158.85    107.75 o 
 -11  10  12      215.97      317.43    118.61 o 
 -10  10  12       58.21      307.08    166.46 o 
  -9  10  12      621.60      720.31    217.40 o 
  -8  10  12     3691.34     4802.15    767.95 o 
  -7  10  12      193.45      298.47    127.30 o 
  -6  10  12     2085.24     2782.19    701.06 o 
  -5  10  12     2191.64     2948.17    501.40 o 
  -4  10  12      276.85      411.18    382.85 o 
  -3  10  12     1115.67     1250.48    289.49 o 
  -2  10  12       45.21       45.99     91.65 o 
  -1  10  12      873.28     1297.92    508.02 o 
   0  10  12     1931.13     2353.27    813.57 o 
   1  10  12     1416.90     1100.96    287.92 o 
   2  10  12        2.39       32.91     86.42 o 
   3  10  12      225.71      345.62    180.59 o 
   4  10  12      445.65      490.28     92.67 o 
   5  10  12     1303.29     1396.63    177.34 o 
   6  10  12      783.79      686.81    101.84 o 
   7  10  12       46.86       27.86     77.15 o 
   8  10  12     1240.69     1213.43    124.75 o 
 -11  11  12      247.28      415.71    127.40 o 
 -10  11  12       13.47       14.12    156.57 o 
  -9  11  12      687.25      590.57    189.06 o 
  -8  11  12      906.75     1038.81    326.75 o 
  -7  11  12     1906.71     3042.15   1408.22 o 
  -6  11  12     1494.90     2748.66   1711.17 o 
  -5  11  12       61.94      122.22    190.56 o 
  -4  11  12       56.74      -71.20    126.21 o 
  -3  11  12       93.46       47.92    103.07 o 
  -2  11  12      895.06     1127.79    410.37 o 
  -1  11  12       79.61      203.24    173.07 o 
   0  11  12      337.14      237.49    109.55 o 
   1  11  12      285.61      264.48    106.71 o 
   2  11  12      252.85      332.96     88.98 o 
   3  11  12       13.45      -37.73     92.88 o 
   4  11  12      539.36      712.99    140.28 o 
   5  11  12     2938.89     3230.41    350.40 o 
   6  11  12      991.46     1184.40    212.56 o 
   7  11  12       59.12      121.74     87.76 o 
 -10  12  12      248.58      218.70    165.25 o 
  -9  12  12       56.39      205.38    170.90 o 
  -8  12  12      609.61      988.61    544.06 o 
  -7  12  12      416.25      911.11    688.32 o 
  -6  12  12      581.38      986.11   1222.46 o 
  -5  12  12      149.92      208.21    156.78 o 
  -4  12  12      122.29      257.64    156.17 o 
  -3  12  12       62.69      -25.25    105.14 o 
  -2  12  12     1697.64     1731.34    183.39 o 
  -1  12  12     1168.77     1072.83    155.41 o 
   0  12  12       38.99       81.06     76.88 o 
   1  12  12       57.31       32.57     74.56 o 
   2  12  12     1588.14     1804.30    414.77 o 
   3  12  12      603.14      772.61    146.79 o 
   4  12  12       50.55      -38.76    100.23 o 
   5  12  12        9.28      -40.69    104.66 o 
  -7  13  12      831.61      861.73    215.47 o 
  -6  13  12        4.40       79.90    154.55 o 
  -5  13  12      291.01      157.98    160.40 o 
  -4  13  12       17.81       49.03    134.17 o 
  -3  13  12      255.33      221.93    125.99 o 
  -2  13  12     2210.09     2051.77    315.71 o 
  -1  13  12      663.47      745.29    142.87 o 
   0  13  12      564.73      457.61     99.32 o 
   1  13  12     1340.23     1394.79    128.08 o 
   2  13  12      171.47      189.21    110.84 o 
   3  13  12      225.34      236.35    120.27 o 
  -3  14  12       16.12      121.28    118.47 o 
  -2  14  12      103.41       -1.81    106.93 o 
  -1  14  12      309.47      316.45     96.42 o 
 -16   1  13      644.43      721.09    134.06 o 
 -15   1  13      627.35      492.04    118.76 o 
 -14   1  13     2723.77     2585.05    150.38 o 
 -13   1  13     1913.43     1671.21    105.05 o 
 -12   1  13      312.75      226.59     62.54 o 
 -11   1  13       85.40       24.66     62.24 o 
 -10   1  13      249.42      351.47     96.35 o 
  -9   1  13      928.73     1049.00    116.98 o 
  -8   1  13      367.28      366.55     89.93 o 
  -7   1  13       59.20       -2.21     72.19 o 
  -6   1  13      755.31      707.99    100.09 o 
  -5   1  13       96.12       90.39     69.20 o 
  -4   1  13     5237.91     4933.29    227.35 o 
  -3   1  13    11756.45    11486.52    719.22 o 
  -2   1  13     3728.21     4004.60    193.61 o 
  -1   1  13      200.52      200.86     69.05 o 
   0   1  13     1130.00     1060.94    102.14 o 
   1   1  13      136.47      142.91     47.26 o 
   2   1  13     1295.30     1204.44     73.91 o 
   3   1  13     1632.36     1708.58     87.38 o 
   4   1  13       93.55       87.20     47.27 o 
   5   1  13      993.05      988.38     70.76 o 
   6   1  13       19.86       31.01     46.44 o 
   7   1  13     1266.90     1246.15     94.24 o 
   8   1  13      379.58      442.16     92.48 o 
   9   1  13       56.38       22.27     79.88 o 
  10   1  13     1600.60     1712.80    143.85 o 
  11   1  13     1831.54     1938.10    157.72 o 
 -16   2  13        0.62       85.24    104.38 o 
 -15   2  13      222.04      272.97    108.57 o 
 -14   2  13     1583.14     1560.66    125.54 o 
 -13   2  13     1629.51     1529.51    100.60 o 
 -12   2  13      175.51      185.62     61.97 o 
 -11   2  13     3963.29     3745.12    164.48 o 
 -10   2  13     1655.91     1706.53    139.37 o 
  -9   2  13     2575.45     2719.65    172.65 o 
  -8   2  13    11733.92    11471.90    420.07 o 
  -7   2  13    13039.15    12443.01    442.46 o 
  -6   2  13       68.27       75.28     71.01 o 
  -5   2  13      833.53      812.17    101.13 o 
  -4   2  13        9.25        9.98     63.64 o 
  -3   2  13     6042.52     5587.26    294.99 o 
  -2   2  13      346.71      189.54     72.26 o 
  -1   2  13      217.27      222.14     71.18 o 
   0   2  13      381.33      308.90     77.58 o 
   1   2  13      743.43      813.88     64.63 o 
   2   2  13      894.25      955.24     69.78 o 
   3   2  13     5062.85     4585.59    228.64 o 
   4   2  13     6537.36     6598.72    186.35 o 
   5   2  13     1227.07     1196.56     98.02 o 
   6   2  13     2362.99     2248.43    130.55 o 
   7   2  13        1.51       60.92     57.77 o 
   8   2  13      483.66      547.16     95.73 o 
   9   2  13      998.36     1109.29    120.04 o 
  10   2  13      255.35      328.26     99.66 o 
  11   2  13      368.22      389.13    103.58 o 
 -16   3  13      814.56      963.17    148.37 o 
 -15   3  13      603.34      440.19     98.34 o 
 -14   3  13      515.77      562.69     96.40 o 
 -13   3  13      664.55      878.47    101.14 o 
 -12   3  13     1122.88      898.86     82.21 o 
 -11   3  13      186.44      154.70     65.85 o 
 -10   3  13      114.41       64.39     58.38 o 
  -9   3  13       19.07        9.39     75.33 o 
  -8   3  13      188.45      124.97     84.94 o 
  -7   3  13      241.89      159.11     80.26 o 
  -6   3  13      326.06      177.74     77.66 o 
  -5   3  13     3060.51     2743.31    166.54 o 
  -4   3  13     2574.01     2348.84    169.69 o 
  -3   3  13    19928.44    18903.62    619.60 o 
  -2   3  13     5072.92     5119.85    244.65 o 
  -1   3  13     2469.12     2298.78    151.13 o 
   0   3  13      344.06      394.59    109.26 o 
   1   3  13      324.87      262.77     51.45 o 
   2   3  13     1079.90     1077.41     67.18 o 
   3   3  13      151.03       96.79     44.60 o 
   4   3  13      183.88      188.11     46.95 o 
   5   3  13       46.22       64.77     46.63 o 
   6   3  13     1324.69     1146.06     91.10 o 
   7   3  13      383.26      307.70     68.86 o 
   8   3  13       11.74       48.10     61.08 o 
   9   3  13      117.93      172.51     88.64 o 
  10   3  13      361.89      400.10    101.97 o 
  11   3  13      272.25      437.41    108.99 o 
 -15   4  13       33.62      105.82     84.99 o 
 -14   4  13       22.48       27.08     76.26 o 
 -13   4  13      159.33      209.87     91.30 o 
 -12   4  13      310.45      388.11     69.30 o 
 -11   4  13      435.14      555.38     82.01 o 
 -10   4  13      706.11      743.88     83.85 o 
  -9   4  13      253.39      230.06     88.60 o 
  -8   4  13      542.74      461.83     97.93 o 
  -7   4  13     1869.71     1702.27    205.19 o 
  -6   4  13      310.07      220.15     81.60 o 
  -5   4  13     2687.13     2757.57    168.70 o 
  -4   4  13     1138.82     1036.22    112.51 o 
  -3   4  13       27.52       76.60     76.87 o 
  -2   4  13        2.26        2.95     66.44 o 
  -1   4  13       68.86       21.60     65.22 o 
   0   4  13     3305.81     3356.85    185.10 o 
   1   4  13      828.54      883.14     66.33 o 
   2   4  13        1.16      -34.25     40.36 o 
   3   4  13     2328.45     2411.13     98.09 o 
   4   4  13     1904.84     1907.05     89.12 o 
   5   4  13        8.81       20.93     43.98 o 
   6   4  13       23.46       77.25     59.94 o 
   7   4  13        5.14        6.08     56.31 o 
   8   4  13        8.11       16.13     61.22 o 
   9   4  13      330.55      390.11     99.49 o 
  10   4  13      277.74      276.40     95.42 o 
  11   4  13      132.44       42.93     94.95 o 
 -15   5  13      355.43      226.16    116.05 o 
 -14   5  13     1155.48     1406.05    159.30 o 
 -13   5  13     2177.46     1980.25    172.96 o 
 -12   5  13      341.26      322.04    112.61 o 
 -11   5  13      234.93      249.58     94.91 o 
 -10   5  13        5.78       62.48     86.15 o 
  -9   5  13      613.85      466.46     71.00 o 
  -8   5  13       23.46       68.31     80.12 o 
  -7   5  13      177.54      240.36     90.46 o 
  -6   5  13      733.67      756.20    109.85 o 
  -5   5  13        9.99       -2.96     71.29 o 
  -4   5  13     2479.99     2300.59    158.51 o 
  -3   5  13    12953.03    12619.13    454.24 o 
  -2   5  13     4253.33     4620.86    230.59 o 
  -1   5  13      535.50      533.97     96.13 o 
   0   5  13     1008.44      859.26     95.14 o 
   1   5  13       63.95       16.32     61.24 o 
   2   5  13      635.25      622.49     61.88 o 
   3   5  13     2284.30     2318.33    128.06 o 
   4   5  13      159.35      122.55     47.14 o 
   5   5  13     1666.79     1666.45    141.94 o 
   6   5  13      577.24      600.38     71.09 o 
   7   5  13       49.09       66.56     61.01 o 
   8   5  13      125.97      167.88     64.86 o 
   9   5  13       12.53      -54.48     77.88 o 
  10   5  13     1895.04     2036.10    385.83 o 
 -14   6  13      513.11      561.99    129.17 o 
 -13   6  13       13.17      -25.95    103.41 o 
 -12   6  13      195.36      236.28    110.06 o 
 -11   6  13      635.06      658.77    113.05 o 
 -10   6  13     1642.68     1776.36    151.14 o 
  -9   6  13     4081.23     4319.89    330.50 o 
  -8   6  13     6518.92     6334.84    286.50 o 
  -7   6  13     1304.91     1424.78    138.75 o 
  -6   6  13      705.10      660.59    107.74 o 
  -5   6  13       82.05      135.16     83.86 o 
  -4   6  13      287.23      152.60     87.88 o 
  -3   6  13      281.28      178.69     88.60 o 
  -2   6  13       19.43      -30.87     71.83 o 
  -1   6  13      824.27      662.25    108.78 o 
   0   6  13     1939.38     1897.85    161.70 o 
   1   6  13      379.66      357.90     80.90 o 
   2   6  13      762.78      713.77     86.12 o 
   3   6  13     6198.12     6174.17    328.61 o 
   4   6  13     2437.49     2469.45    152.32 o 
   5   6  13      862.56      784.93    102.74 o 
   6   6  13      169.52      214.45     76.69 o 
   7   6  13       99.32       88.99     69.24 o 
   8   6  13       12.03       36.17     78.19 o 
   9   6  13      244.06      324.56     93.71 o 
  10   6  13        2.89       16.75    128.32 o 
 -14   7  13      243.99      275.60    122.85 o 
 -13   7  13      592.47      821.87    141.44 o 
 -12   7  13     2336.36     2580.21    242.53 o 
 -11   7  13       67.70      134.17    161.81 o 
 -10   7  13       19.39      -44.31     84.80 o 
  -9   7  13       19.19        0.38     85.77 o 
  -8   7  13      454.78      377.35    102.34 o 
  -7   7  13      140.37      123.74     91.81 o 
  -6   7  13      805.65      828.85    184.51 o 
  -5   7  13      228.79      240.17     97.44 o 
  -4   7  13      321.68      359.12    103.98 o 
  -3   7  13        3.44       86.01     89.60 o 
  -2   7  13      103.36       43.55     88.43 o 
  -1   7  13      265.06      268.24     87.17 o 
   0   7  13      103.33       60.02     76.86 o 
   1   7  13      138.33      232.56     81.46 o 
   2   7  13     1701.63     1800.97    132.94 o 
   3   7  13      130.30       47.63     59.55 o 
   4   7  13       41.78       56.64     70.54 o 
   5   7  13       30.78       -5.55     64.98 o 
   6   7  13       46.69       13.56     68.42 o 
   7   7  13       80.85       70.46     69.42 o 
   8   7  13       37.37       41.18     67.95 o 
   9   7  13      313.98      213.99     88.81 o 
 -13   8  13      109.66      228.03    122.64 o 
 -12   8  13      153.32      119.91    138.00 o 
 -11   8  13      599.08      391.22    182.81 o 
 -10   8  13     1583.89     1428.72    148.19 o 
  -9   8  13      446.22      573.09    118.00 o 
  -8   8  13     1041.58     1279.20    162.32 o 
  -7   8  13      672.10      802.08    217.70 o 
  -6   8  13       10.55       15.60     92.74 o 
  -5   8  13     3198.69     3592.75    297.82 o 
  -4   8  13     1748.85     2099.35    343.66 o 
  -3   8  13      124.85      153.65    102.00 o 
  -2   8  13      689.68      795.55    135.36 o 
  -1   8  13       40.43        3.92     81.78 o 
   0   8  13      357.08      423.23     97.83 o 
   1   8  13        3.60      -84.16     71.86 o 
   2   8  13      167.47       91.37     81.02 o 
   3   8  13      329.32      347.35     73.95 o 
   4   8  13     1061.62     1153.72    117.70 o 
   5   8  13     1785.68     1721.71    206.66 o 
   6   8  13      193.05      226.78     81.29 o 
   7   8  13       12.11        8.94     71.49 o 
   8   8  13      108.88      185.19     77.07 o 
   9   8  13     1442.70     1688.53    304.48 o 
 -12   9  13       42.00       26.37    108.33 o 
 -11   9  13      547.80      513.09    189.87 o 
 -10   9  13       26.21      -74.66    151.93 o 
  -9   9  13     1468.10     1692.15    170.29 o 
  -8   9  13      328.99      286.94    115.05 o 
  -7   9  13       94.03      295.23    117.71 o 
  -6   9  13      197.15      264.91    113.89 o 
  -5   9  13        0.62       15.88    104.82 o 
  -4   9  13       69.72       98.94    107.32 o 
  -3   9  13     3570.82     3856.07    325.06 o 
  -2   9  13     4931.74     5556.98    794.22 o 
  -1   9  13     2221.23     2811.94    604.97 o 
   0   9  13       42.58       42.67     85.71 o 
   1   9  13       25.11       36.97     80.83 o 
   2   9  13      313.41      280.49     93.07 o 
   3   9  13     2041.55     2326.45    419.63 o 
   4   9  13        6.51      -53.72     72.44 o 
   5   9  13     1472.40     1487.70    144.50 o 
   6   9  13      461.93      612.88     99.00 o 
   7   9  13       23.05      -15.42     70.07 o 
   8   9  13       72.80       60.59     75.96 o 
 -11  10  13     1255.20     1186.56    230.61 o 
 -10  10  13      119.11       34.70    159.39 o 
  -9  10  13       39.21      189.22    119.30 o 
  -8  10  13     2174.04     3051.08    513.71 o 
  -7  10  13     4195.55     5527.43   1062.33 o 
  -6  10  13     1189.67     1531.89    542.29 o 
  -5  10  13      656.92      645.33    429.75 o 
  -4  10  13      124.21       99.57    129.28 o 
  -3  10  13      363.46      524.55    148.16 o 
  -2  10  13      881.90     1127.65    435.40 o 
  -1  10  13     2007.36     2182.15    531.17 o 
   0  10  13      362.44      313.20    140.02 o 
   1  10  13      836.76      857.91    122.60 o 
   2  10  13      870.50      846.93    240.52 o 
   3  10  13      186.55      148.99    162.72 o 
   4  10  13       78.02       65.90     80.37 o 
   5  10  13     1316.61     1595.53    198.59 o 
   6  10  13     1361.43     1332.60    204.16 o 
   7  10  13       19.61      100.16     81.60 o 
 -10  11  13     1284.17     1240.44    237.67 o 
  -9  11  13        4.08      -81.56    118.77 o 
  -8  11  13      262.62       33.34    131.83 o 
  -7  11  13      303.32      714.19    282.76 o 
  -6  11  13      195.56      566.04    391.01 o 
  -5  11  13       93.95      118.02    214.88 o 
  -4  11  13      178.27      330.23    295.58 o 
  -3  11  13        5.58        8.69    127.20 o 
  -2  11  13        2.16       73.32    104.88 o 
  -1  11  13      115.03      234.21    108.62 o 
   0  11  13      155.37       32.66     96.31 o 
   1  11  13      843.68     1221.78    248.79 o 
   2  11  13     2049.26     2314.83    658.32 o 
   3  11  13      537.85      379.92    200.95 o 
   4  11  13       53.72       33.69    170.29 o 
   5  11  13       11.70      -11.57     99.05 o 
  -8  12  13      246.50      310.39    215.98 o 
  -7  12  13      224.38      218.85    161.91 o 
  -6  12  13        7.86      -14.21    186.54 o 
  -5  12  13       68.79      172.95    157.96 o 
  -4  12  13      195.64      600.55   1130.84 o 
  -3  12  13      131.79      278.84   1501.99 o 
  -2  12  13        2.68       51.15    135.56 o 
  -1  12  13        5.15      -80.88    185.14 o 
   0  12  13      115.12      120.13    109.49 o 
   1  12  13      560.10      775.76    337.93 o 
   2  12  13       70.03      -83.94    169.69 o 
   3  12  13     2356.77     2213.85    345.23 o 
  -5  13  13      267.41      105.52    157.17 o 
  -4  13  13      640.25      689.01    198.93 o 
  -3  13  13     1035.89     1046.33    210.23 o 
  -2  13  13      546.94      672.83    146.30 o 
  -1  13  13      935.74      937.49    257.74 o 
   0  13  13        5.61       39.63    108.65 o 
 -15   0  14      533.89      376.49    164.65 o 
 -14   0  14     1807.84     1781.54    164.63 o 
 -13   0  14      119.06       87.45     89.94 o 
 -12   0  14      650.07      748.13    116.19 o 
 -11   0  14       17.60       84.74    129.53 o 
 -10   0  14     3215.71     2888.98    265.13 o 
  -9   0  14     3584.90     3523.75    286.52 o 
  -8   0  14     1354.24     1258.39    182.60 o 
  -7   0  14      626.50      840.14    157.18 o 
  -6   0  14     1835.12     1761.19    197.74 o 
  -5   0  14     2029.90     2195.89    226.79 o 
  -4   0  14      878.39      879.89    150.32 o 
  -3   0  14     3188.74     3332.88    259.08 o 
  -2   0  14    15065.91    15654.11    750.19 o 
  -1   0  14     1518.96     1635.28    186.84 o 
   0   0  14       54.06       80.70     92.41 o 
   1   0  14     1964.74     1853.73    132.01 o 
   2   0  14      138.06      189.07     71.95 o 
   3   0  14     2105.64     1913.87    134.07 o 
   4   0  14     4080.98     4126.31    200.68 o 
   5   0  14     1435.36     1556.63    126.95 o 
   6   0  14      267.24      367.50     85.40 o 
   7   0  14     3908.04     4190.81    304.27 o 
   8   0  14       26.44       35.31    110.36 o 
   9   0  14       45.55       29.46    123.48 o 
  10   0  14      748.17     1098.39    185.03 o 
 -15   1  14       14.77      -44.28     89.88 o 
 -14   1  14     1218.12     1120.30    115.63 o 
 -13   1  14      367.83      440.87     76.42 o 
 -12   1  14       50.83       27.62     63.72 o 
 -11   1  14      254.05      232.44    102.05 o 
 -10   1  14     6470.62     6665.59    295.19 o 
  -9   1  14     6038.29     5936.58    273.22 o 
  -8   1  14       26.09      -44.75     77.06 o 
  -7   1  14     3780.15     4165.15    219.54 o 
  -6   1  14      127.42      109.87     77.59 o 
  -5   1  14      486.32      373.39     87.70 o 
  -4   1  14      256.94      179.22     94.93 o 
  -3   1  14     2994.81     2846.79    169.33 o 
  -2   1  14     2844.44     2557.09    159.35 o 
  -1   1  14      478.88      498.52     86.76 o 
   0   1  14      390.07      301.61     77.28 o 
   1   1  14      292.62      327.94     56.29 o 
   2   1  14       32.95      -36.88     44.16 o 
   3   1  14     2228.93     2068.58     99.87 o 
   4   1  14     3892.88     3904.49    157.09 o 
   5   1  14      159.60      232.31     54.96 o 
   6   1  14     1708.25     1676.66     93.13 o 
   7   1  14       82.41      121.30     65.06 o 
   8   1  14      220.77      296.79     94.09 o 
   9   1  14      251.65      299.48    100.57 o 
  10   1  14      317.20      395.16    105.10 o 
 -15   2  14      253.06      211.95    109.72 o 
 -14   2  14       56.40       30.95     77.16 o 
 -13   2  14        8.22      -53.29     62.17 o 
 -12   2  14        9.44      -53.61     55.78 o 
 -11   2  14      104.05       48.87     66.59 o 
 -10   2  14       15.31        9.05     84.98 o 
  -9   2  14       47.82       13.31     83.32 o 
  -8   2  14     1013.59      953.35    186.12 o 
  -7   2  14      143.28      206.23     87.04 o 
  -6   2  14        0.18      -32.64     72.35 o 
  -5   2  14       49.30      120.74     76.33 o 
  -4   2  14      907.99      905.50    108.02 o 
  -3   2  14     1592.32     1465.28    135.18 o 
  -2   2  14      262.26      283.78     80.65 o 
  -1   2  14     4269.73     3820.93    197.60 o 
   0   2  14       35.17       54.80     67.75 o 
   1   2  14     2904.93     2687.95    112.77 o 
   2   2  14      120.68       68.41     46.83 o 
   3   2  14      624.17      558.94     64.10 o 
   4   2  14      924.11      818.50     71.57 o 
   5   2  14      584.15      580.00     64.65 o 
   6   2  14      695.84      737.81     82.68 o 
   7   2  14        0.87      -64.98     58.76 o 
   8   2  14      386.04      350.52     96.65 o 
   9   2  14      394.43      334.42     99.39 o 
  10   2  14        1.13      -23.38     91.49 o 
 -15   3  14     1714.83     1928.85    143.47 o 
 -14   3  14      240.39      245.17     87.11 o 
 -13   3  14      267.92      286.99     87.24 o 
 -12   3  14      836.22      793.34     83.54 o 
 -11   3  14     6353.65     6285.40    227.99 o 
 -10   3  14     6367.66     6106.95    285.94 o 
  -9   3  14       94.91       94.95     86.55 o 
  -8   3  14      269.93      210.97     90.17 o 
  -7   3  14       13.97       -0.14     77.51 o 
  -6   3  14     2368.62     2369.88    163.56 o 
  -5   3  14      247.38      153.58     88.07 o 
  -4   3  14     2042.27     2114.17    153.43 o 
  -3   3  14      732.70      593.51     98.84 o 
  -2   3  14     9413.46     9017.79    358.95 o 
  -1   3  14     5988.06     5924.91    285.81 o 
   0   3  14      398.04      353.83     85.09 o 
   1   3  14     4114.53     3972.17    260.79 o 
   2   3  14     1921.48     1969.76     99.99 o 
   3   3  14     1906.76     1966.40     99.55 o 
   4   3  14     2541.54     2515.24    112.32 o 
   5   3  14      376.47      346.13     60.70 o 
   6   3  14     1587.06     1465.72    126.39 o 
   7   3  14      593.95      745.26     88.56 o 
   8   3  14        4.73       47.76     81.07 o 
   9   3  14      258.77      303.38    100.89 o 
  10   3  14        7.32        0.49    106.43 o 
 -14   4  14     1169.67     1322.49    124.74 o 
 -13   4  14      199.94      164.02     82.22 o 
 -12   4  14       19.56        3.04     69.03 o 
 -11   4  14      158.37      110.36     69.03 o 
 -10   4  14      921.20      885.93     91.56 o 
  -9   4  14     1236.64     1156.74    176.94 o 
  -8   4  14      245.53      241.64     92.26 o 
  -7   4  14       73.04        4.82     76.29 o 
  -6   4  14       42.12       77.45     81.19 o 
  -5   4  14     5423.02     5107.92    246.31 o 
  -4   4  14     6251.10     6250.84    486.37 o 
  -3   4  14     2357.18     2337.82    165.73 o 
  -2   4  14     2782.60     2840.16    175.38 o 
  -1   4  14       18.79       45.24     72.33 o 
   0   4  14     1528.22     1213.72    120.84 o 
   1   4  14       37.93       84.68     72.68 o 
   2   4  14       12.70       23.10     45.65 o 
   3   4  14      270.94      274.00     54.32 o 
   4   4  14     1602.98     1594.88     92.64 o 
   5   4  14      791.16      827.53     87.00 o 
   6   4  14       17.20       58.00     62.84 o 
   7   4  14       16.51       53.38     63.98 o 
   8   4  14     1644.20     1893.21    122.00 o 
   9   4  14     2142.19     2339.58    167.53 o 
  10   4  14      232.03      227.96    110.06 o 
 -14   5  14       15.02       58.43    110.05 o 
 -13   5  14       22.08       66.31    109.95 o 
 -12   5  14      813.01      900.33    143.15 o 
 -11   5  14     2125.25     2121.52    169.44 o 
 -10   5  14       64.75      -33.99     83.42 o 
  -9   5  14        7.78      -75.12     83.03 o 
  -8   5  14       10.62      -55.37     77.86 o 
  -7   5  14      555.39      499.33    106.83 o 
  -6   5  14      400.54      372.72     99.82 o 
  -5   5  14      106.11      200.37     87.84 o 
  -4   5  14       70.83      118.97     81.83 o 
  -3   5  14       37.42      -22.80     75.33 o 
  -2   5  14     1477.65     1405.30    135.68 o 
  -1   5  14     3015.06     2714.40    227.60 o 
   0   5  14      444.45      350.08     95.64 o 
   1   5  14     1353.73     1515.05    121.82 o 
   2   5  14      145.91      164.49     53.29 o 
   3   5  14      559.21      586.01     63.76 o 
   4   5  14      196.82      246.21     55.57 o 
   5   5  14       65.33       62.20     57.13 o 
   6   5  14      391.88      403.22     78.19 o 
   7   5  14      293.90      348.23     74.79 o 
   8   5  14       98.48      186.62     71.87 o 
   9   5  14       38.88      102.63     93.23 o 
 -14   6  14       23.55      -66.86    109.69 o 
 -13   6  14        8.96       -9.28    107.99 o 
 -12   6  14       21.59       35.11    151.12 o 
 -11   6  14       15.90      -59.35     91.09 o 
 -10   6  14       45.96      -45.47     88.30 o 
  -9   6  14      566.54      527.95    115.54 o 
  -8   6  14     1020.23     1101.99    133.83 o 
  -7   6  14      292.84      212.62     94.72 o 
  -6   6  14      312.40      221.34     97.97 o 
  -5   6  14      164.20      174.68     92.95 o 
  -4   6  14      224.60      236.19     97.06 o 
  -3   6  14     1550.11     1748.58    153.10 o 
  -2   6  14      516.66      608.64    133.97 o 
  -1   6  14       73.14       40.97     83.93 o 
   0   6  14     2269.12     2437.00    154.65 o 
   1   6  14       98.35       88.45     75.47 o 
   2   6  14      169.70      140.54     78.43 o 
   3   6  14      237.86      207.73     69.02 o 
   4   6  14      275.48      414.06     73.02 o 
   5   6  14      906.25     1243.99    130.76 o 
   6   6  14       14.05       -6.19     77.19 o 
   7   6  14      915.86     1055.97    126.48 o 
   8   6  14       47.66      -10.78     81.98 o 
   9   6  14       28.46       47.62    132.76 o 
 -13   7  14       26.44      151.84    120.14 o 
 -12   7  14       99.82      -30.67    168.68 o 
 -11   7  14     1036.17     1155.00    150.93 o 
 -10   7  14     6394.17     6369.47    301.43 o 
  -9   7  14     4455.29     4392.21    242.78 o 
  -8   7  14        7.63      -18.90     84.04 o 
  -7   7  14      583.65      430.30    113.43 o 
  -6   7  14       48.79      -45.21     90.48 o 
  -5   7  14        8.51       11.37     88.17 o 
  -4   7  14       52.67      -25.63     84.93 o 
  -3   7  14     4763.75     4932.13    262.97 o 
  -2   7  14     1117.42     1176.25    144.31 o 
  -1   7  14       24.07       42.05     94.75 o 
   0   7  14      322.22      339.48    120.96 o 
   1   7  14       63.39       34.59     80.97 o 
   2   7  14      831.47      827.44    108.94 o 
   3   7  14     4823.11     5155.48    412.56 o 
   4   7  14     2805.80     2770.82    273.39 o 
   5   7  14      105.03      142.70     80.81 o 
   6   7  14     1615.83     1719.07    134.98 o 
   7   7  14     1237.24     1293.24    139.30 o 
   8   7  14       64.43       81.57     89.80 o 
 -12   8  14      101.11      -16.38    116.69 o 
 -11   8  14     1227.80      981.18    220.11 o 
 -10   8  14      986.44      915.01    138.13 o 
  -9   8  14      457.17      442.98    122.22 o 
  -8   8  14      247.11      218.38    108.39 o 
  -7   8  14       44.79       58.16     97.14 o 
  -6   8  14       70.43       50.03     99.58 o 
  -5   8  14     2486.87     2610.36    228.51 o 
  -4   8  14     2504.53     3021.84    537.22 o 
  -3   8  14      820.96      954.13    148.89 o 
  -2   8  14       64.52       49.88    106.85 o 
  -1   8  14     1135.40     1120.42    135.12 o 
   0   8  14      505.09      645.17    112.35 o 
   1   8  14      554.65      605.41    106.77 o 
   2   8  14      156.67      185.73     87.82 o 
   3   8  14     3221.52     3174.36    211.80 o 
   4   8  14     1166.29     1209.64    150.73 o 
   5   8  14        8.77       73.19     80.02 o 
   6   8  14      543.25      534.80     99.24 o 
   7   8  14      213.62      258.96     87.18 o 
 -11   9  14     1433.85     1584.84    257.44 o 
 -10   9  14        1.34      -20.86    151.93 o 
  -9   9  14     2887.66     3094.49    222.07 o 
  -8   9  14      264.11      420.94    128.40 o 
  -7   9  14      489.71      484.29    130.97 o 
  -6   9  14      167.90      127.19    115.48 o 
  -5   9  14     2879.92     3620.88    652.63 o 
  -4   9  14      532.42      598.44    139.77 o 
  -3   9  14      124.12      161.81    122.13 o 
  -2   9  14      349.67      415.33    186.02 o 
  -1   9  14      329.29      369.80    110.28 o 
   0   9  14      124.34       44.26     92.01 o 
   1   9  14      198.75       77.02    131.74 o 
   2   9  14      157.25      119.26     91.01 o 
   3   9  14      327.46      494.34    179.16 o 
   4   9  14       33.01       87.76     83.05 o 
   5   9  14      207.38      288.79     93.80 o 
   6   9  14      173.41      125.25     84.05 o 
 -10  10  14       27.02       26.83    180.37 o 
  -9  10  14      234.77      190.71    123.13 o 
  -8  10  14      189.83      298.90    134.54 o 
  -7  10  14        9.50      -20.95    117.27 o 
  -6  10  14        8.26      117.26    127.72 o 
  -5  10  14      417.69     1001.48    355.20 o 
  -4  10  14     1289.71     1826.69    525.76 o 
  -3  10  14     1839.75     2593.88   1028.99 o 
  -2  10  14        4.57     -132.46    109.99 o 
  -1  10  14      627.59      688.99    131.34 o 
   0  10  14       64.51       89.40    101.77 o 
   1  10  14       19.66       17.99     92.47 o 
   2  10  14       67.54       62.89     87.72 o 
   3  10  14      318.30      308.88    242.32 o 
   4  10  14       25.66       71.93    115.05 o 
   5  10  14      999.18     1073.73    125.50 o 
  -8  11  14      309.51      623.68    169.78 o 
  -7  11  14      460.19     1052.56    262.70 o 
  -6  11  14      290.45      350.59    343.50 o 
  -5  11  14       86.07      174.31    191.68 o 
  -4  11  14      437.91      684.48    188.65 o 
  -3  11  14       22.87      158.45    144.86 o 
  -2  11  14     2363.03     3948.31   2015.61 o 
  -1  11  14     1588.63     2055.46    487.18 o 
   0  11  14       26.84       61.44    101.29 o 
   1  11  14     1990.29     2431.94    535.10 o 
   2  11  14     2679.22     3341.84   1179.76 o 
   3  11  14      780.48      850.33    384.96 o 
  -5  12  14     2685.67     4843.07   6246.97 o 
  -4  12  14      628.63     1249.40   1779.25 o 
  -3  12  14      119.30       63.33    154.38 o 
  -2  12  14      111.35      126.89    148.57 o 
  -1  12  14      346.33      613.03    546.51 o 
   0  12  14     1295.94     1587.56    520.75 o 
 -14   1  15      123.94       75.78     81.14 o 
 -13   1  15      351.46      351.03     79.24 o 
 -12   1  15     1642.51     1471.24    103.00 o 
 -11   1  15      848.27      842.72    131.05 o 
 -10   1  15       12.52      -68.37     86.36 o 
  -9   1  15      150.43      297.20    100.35 o 
  -8   1  15      447.33      589.40    111.88 o 
  -7   1  15      933.35      822.45    118.16 o 
  -6   1  15     3577.10     3544.26    204.06 o 
  -5   1  15     3776.86     3600.89    202.43 o 
  -4   1  15      641.57      552.65    102.32 o 
  -3   1  15      174.14      129.13     79.12 o 
  -2   1  15        2.31       21.61     70.08 o 
  -1   1  15      930.31      944.36    110.17 o 
   0   1  15       77.34      172.16     78.43 o 
   1   1  15     1951.47     1707.06    237.58 o 
   2   1  15     3303.13     3118.17    124.51 o 
   3   1  15      496.60      521.33     66.79 o 
   4   1  15        8.24      -13.23     49.80 o 
   5   1  15       17.60       26.51     53.81 o 
   6   1  15       23.75       18.08     64.21 o 
   7   1  15     2264.45     2371.45    169.09 o 
   8   1  15     1607.98     1703.47    197.83 o 
   9   1  15      196.22      252.37    104.77 o 
 -14   2  15       21.75      -31.29     79.33 o 
 -13   2  15     1761.07     1934.46    118.16 o 
 -12   2  15     3811.86     3917.57    184.72 o 
 -11   2  15     5987.42     5874.26    222.90 o 
 -10   2  15     2485.65     2170.30    170.37 o 
  -9   2  15        5.29      -34.30     84.66 o 
  -8   2  15      102.21       78.26     89.34 o 
  -7   2  15      438.35      332.88     98.74 o 
  -6   2  15     1115.88     1148.91    127.77 o 
  -5   2  15     1696.09     1662.48    148.80 o 
  -4   2  15      215.98      211.13     85.28 o 
  -3   2  15      720.74      912.44    113.77 o 
  -2   2  15      261.32      192.69     79.29 o 
  -1   2  15     2814.63     2749.93    170.43 o 
   0   2  15     1811.96     1538.45    133.27 o 
   1   2  15     4771.32     4774.04    230.56 o 
   2   2  15     1219.78     1476.54     91.26 o 
   3   2  15      173.58      247.56     60.60 o 
   4   2  15       87.42       77.27     52.16 o 
   5   2  15     1370.68     1525.24     93.69 o 
   6   2  15      348.95      353.65     75.15 o 
   7   2  15        2.63       39.17     66.48 o 
   8   2  15      872.13     1010.55    195.91 o 
   9   2  15     1472.03     1554.46    148.64 o 
 -14   3  15        4.58     -115.53     77.02 o 
 -13   3  15      511.45      435.34     80.36 o 
 -12   3  15      640.99      518.18     92.47 o 
 -11   3  15       28.39       30.60     70.01 o 
 -10   3  15       62.21       76.23     96.71 o 
  -9   3  15      344.10      335.60    104.35 o 
  -8   3  15      293.86      229.48     99.60 o 
  -7   3  15     3677.63     3694.93    212.68 o 
  -6   3  15     1099.45     1111.85    128.98 o 
  -5   3  15      155.26       91.54     81.43 o 
  -4   3  15       19.35       40.64     77.55 o 
  -3   3  15      565.89      588.24    103.05 o 
  -2   3  15      457.28      458.13     98.37 o 
  -1   3  15       42.63       23.73     69.24 o 
   0   3  15       50.64       12.04     69.23 o 
   1   3  15      711.92      593.94    109.15 o 
   2   3  15     2368.25     2269.15    111.03 o 
   3   3  15      171.49      168.52     58.45 o 
   4   3  15      117.88       95.85     55.64 o 
   5   3  15       57.20       -6.63     52.37 o 
   6   3  15       25.89       37.98     64.98 o 
   7   3  15      362.21      314.58     79.11 o 
   8   3  15      401.38      543.77    112.56 o 
 -13   4  15      154.69      111.99    110.37 o 
 -12   4  15      154.24      133.78    108.39 o 
 -11   4  15       68.36       23.98     68.69 o 
 -10   4  15      175.44      182.48    102.68 o 
  -9   4  15       30.88       10.19     89.78 o 
  -8   4  15       96.17       91.96     89.68 o 
  -7   4  15       64.81      190.56    100.47 o 
  -6   4  15        1.48       42.81     83.22 o 
  -5   4  15       98.75      191.73    126.30 o 
  -4   4  15       99.39       30.27     83.64 o 
  -3   4  15      136.35      194.82     92.15 o 
  -2   4  15      806.68      635.51    106.31 o 
  -1   4  15       72.68       52.38     80.65 o 
   0   4  15      932.28     1026.75    121.86 o 
   1   4  15     1021.81     1166.11    126.90 o 
   2   4  15       92.30       44.18     55.70 o 
   3   4  15       43.05       62.70     56.72 o 
   4   4  15        5.09      -14.60     52.11 o 
   5   4  15      369.53      434.56     79.29 o 
   6   4  15       52.91       86.16     69.92 o 
   7   4  15      165.05      144.20     74.13 o 
   8   4  15      180.81      216.94     97.41 o 
 -13   5  15      827.68      726.72    190.87 o 
 -12   5  15      613.77      854.19    135.34 o 
 -11   5  15      268.68      180.98    109.64 o 
 -10   5  15      201.03      102.91    101.75 o 
  -9   5  15     1014.26     1316.56    148.27 o 
  -8   5  15       11.88       60.63     93.49 o 
  -7   5  15     5439.53     5212.75    260.92 o 
  -6   5  15     9551.54     9061.96    673.31 o 
  -5   5  15      763.47      845.27    136.70 o 
  -4   5  15      324.79      178.53     93.18 o 
  -3   5  15      298.55      237.93     95.35 o 
  -2   5  15      925.35      862.87    122.01 o 
  -1   5  15      329.68      326.30     97.70 o 
   0   5  15     1191.91     1228.68    134.87 o 
   1   5  15      237.33      278.42     92.58 o 
   2   5  15     2585.45     2542.67    168.70 o 
   3   5  15     1186.16     1193.18    135.32 o 
   4   5  15      304.15      279.48     78.35 o 
   5   5  15       53.68      132.76     91.37 o 
   6   5  15     1315.08     1473.16    147.95 o 
   7   5  15     3746.36     4031.31    226.95 o 
   8   5  15      877.80     1055.97    133.03 o 
 -12   6  15     1128.48     1500.10    264.91 o 
 -11   6  15     2252.89     2168.80    183.72 o 
 -10   6  15     1349.35     1481.40    199.44 o 
  -9   6  15      383.47      262.72    109.70 o 
  -8   6  15      665.16      695.10    124.18 o 
  -7   6  15       11.05       -1.15     91.62 o 
  -6   6  15      517.26      530.56    117.83 o 
  -5   6  15      548.27      410.83    114.81 o 
  -4   6  15      723.79      621.67    121.28 o 
  -3   6  15      733.33      770.23    125.26 o 
  -2   6  15      302.96      203.67     95.43 o 
  -1   6  15     1896.14     2160.00    252.97 o 
   0   6  15     1276.38     1339.49    144.08 o 
   1   6  15     1364.87     1339.71    129.16 o 
   2   6  15      709.67      745.43    106.58 o 
   3   6  15      238.60      308.50     76.34 o 
   4   6  15      288.38      199.04     85.08 o 
   5   6  15      309.06      392.87    104.95 o 
   6   6  15        1.78       17.95     87.26 o 
   7   6  15      435.68      528.41    111.68 o 
 -12   7  15      680.58      818.55    230.00 o 
 -11   7  15      181.68      183.35    111.02 o 
 -10   7  15      137.55       76.94    100.76 o 
  -9   7  15       66.45       68.24    111.17 o 
  -8   7  15      147.21      133.74    110.09 o 
  -7   7  15      121.99       81.52    101.95 o 
  -6   7  15      548.74      619.94    129.07 o 
  -5   7  15       36.30       51.59     97.34 o 
  -4   7  15      151.12      254.43    112.00 o 
  -3   7  15       43.90       -2.17     97.23 o 
  -2   7  15     1289.76     1522.93    245.45 o 
  -1   7  15      583.48      724.43    130.60 o 
   0   7  15      458.65      480.94    115.26 o 
   1   7  15      170.29      142.95     86.08 o 
   2   7  15       46.26      -15.83     77.75 o 
   3   7  15        0.70      -30.91     76.60 o 
   4   7  15      172.28      274.65     92.42 o 
   5   7  15       87.17      123.20     83.03 o 
   6   7  15        7.96       73.24     90.86 o 
 -11   8  15      109.11       77.68    178.76 o 
 -10   8  15      286.22      400.88    120.47 o 
  -9   8  15       21.15       63.38    113.80 o 
  -8   8  15      812.76      737.23    138.09 o 
  -7   8  15      398.85      387.41    124.17 o 
  -6   8  15      255.39      347.40    125.67 o 
  -5   8  15      466.87      497.54    137.40 o 
  -4   8  15       70.38       45.05    106.42 o 
  -3   8  15       59.45      121.89    114.94 o 
  -2   8  15      913.48      958.01    156.00 o 
  -1   8  15       92.03      237.55    118.65 o 
   0   8  15     2798.89     3147.15    197.21 o 
   1   8  15     2410.08     2704.06    319.81 o 
   2   8  15       48.72       22.20     88.18 o 
   3   8  15      182.01      333.40    124.28 o 
   4   8  15       86.74       64.51     84.61 o 
   5   8  15       48.39       84.65     85.26 o 
  -9   9  15       59.83      182.49    119.27 o 
  -8   9  15        5.19      -67.75    111.64 o 
  -7   9  15     1489.05     1945.37    419.73 o 
  -6   9  15     1572.85     1828.27    368.68 o 
  -5   9  15     1116.43     1226.92    349.55 o 
  -4   9  15     1009.06     1175.96    171.67 o 
  -3   9  15     1685.01     2215.50    423.77 o 
  -2   9  15      321.79       84.81    119.36 o 
  -1   9  15     3172.61     4182.34    663.23 o 
   0   9  15       60.47       98.59     98.74 o 
   1   9  15     4020.33     4796.20    542.80 o 
   2   9  15     2220.23     2216.81    397.29 o 
   3   9  15       52.37      -14.16    119.84 o 
   4   9  15      361.93      425.42    138.77 o 
  -8  10  15      744.85     1036.58    342.90 o 
  -7  10  15     1149.51     1446.55    650.53 o 
  -6  10  15      459.40      690.53    169.05 o 
  -5  10  15      130.28      204.62    143.26 o 
  -4  10  15      214.09      266.59    142.68 o 
  -3  10  15        1.62       13.74    125.86 o 
  -2  10  15      686.53      788.15    209.73 o 
  -1  10  15       98.21       90.84    123.34 o 
   0  10  15        6.58       -2.91     99.02 o 
   1  10  15       50.03       -0.15     96.89 o 
   2  10  15      390.60      428.26    159.81 o 
   3  10  15      290.41      238.83    138.97 o 
  -5  11  15      702.53     1007.36    550.52 o 
  -4  11  15      512.53      551.40    476.77 o 
  -3  11  15     1230.88     2033.94   1309.53 o 
  -2  11  15      499.09     1004.55    290.63 o 
  -1  11  15       15.39        6.13    108.17 o 
   0  11  15       51.55       11.22    106.84 o 
 -13   0  16     6748.61     6574.90    306.75 o 
 -12   0  16      918.27      928.44    130.45 o 
 -11   0  16       35.70     -101.69    135.79 o 
 -10   0  16     1202.85     1279.78    207.60 o 
  -9   0  16      505.84      422.69    167.07 o 
  -8   0  16      115.03      124.29    136.80 o 
  -7   0  16     4631.48     4531.61    339.58 o 
  -6   0  16     4419.90     4242.06    325.06 o 
  -5   0  16     2147.16     1859.84    219.31 o 
  -4   0  16        4.07       69.00    109.96 o 
  -3   0  16     4204.90     3661.16    290.15 o 
  -2   0  16       84.24      164.03    114.20 o 
  -1   0  16     1933.08     1628.02    199.33 o 
   0   0  16     6864.69     6732.74    417.87 o 
   1   0  16     1884.36     1525.12    192.69 o 
   2   0  16      195.11      201.69     88.73 o 
   3   0  16        0.88      -22.33     75.48 o 
   4   0  16     2072.80     2361.95    166.47 o 
   5   0  16     1210.69     1302.40    132.65 o 
   6   0  16     1938.40     2654.52    254.43 o 
   7   0  16       70.72      168.47    142.85 o 
 -13   1  16     2024.57     2074.92    129.98 o 
 -12   1  16       10.00       -1.84     73.80 o 
 -11   1  16      301.13      185.27    113.68 o 
 -10   1  16      582.90      683.07    126.87 o 
  -9   1  16     1647.60     1415.59    150.84 o 
  -8   1  16       37.65        3.42     90.09 o 
  -7   1  16       78.72       18.54     84.89 o 
  -6   1  16     2000.62     1816.52    156.17 o 
  -5   1  16     2892.23     2783.73    188.21 o 
  -4   1  16      114.65       35.54     78.96 o 
  -3   1  16      554.18      601.67    103.98 o 
  -2   1  16       31.13      -14.33     70.87 o 
  -1   1  16      247.42      206.50     85.06 o 
   0   1  16     1599.75     1371.95    131.53 o 
   1   1  16     1910.73     1855.09    147.39 o 
   2   1  16      395.47      482.57     69.98 o 
   3   1  16      460.95      383.10     68.45 o 
   4   1  16      163.70      208.09     62.38 o 
   5   1  16      162.62      196.69     64.38 o 
   6   1  16     1004.04     1083.51    104.31 o 
   7   1  16      458.73      481.09    123.58 o 
 -13   2  16       47.61       10.56     68.48 o 
 -12   2  16       12.64      -67.45     73.57 o 
 -11   2  16       92.73       75.90    153.94 o 
 -10   2  16      219.17      157.35    106.60 o 
  -9   2  16      118.75      173.39    104.59 o 
  -8   2  16      422.86      478.68    113.01 o 
  -7   2  16      971.54      978.45    247.46 o 
  -6   2  16      239.51      201.30     96.78 o 
  -5   2  16      547.91      450.90    104.65 o 
  -4   2  16       57.71       72.62     82.35 o 
  -3   2  16      172.09      176.69     91.90 o 
  -2   2  16      139.41      255.57     88.46 o 
  -1   2  16      175.37       81.95     78.68 o 
   0   2  16      173.22      135.44     86.10 o 
   1   2  16      846.01      992.31    120.97 o 
   2   2  16      955.41     1152.22     99.32 o 
   3   2  16      109.32       98.85     60.23 o 
   4   2  16     1101.42     1227.28     89.56 o 
   5   2  16      308.03      284.60     67.47 o 
   6   2  16        1.37       18.06     70.04 o 
   7   2  16        2.79       25.31     88.50 o 
 -13   3  16     1728.69     1896.27    148.66 o 
 -12   3  16      185.19      226.01     83.31 o 
 -11   3  16      538.51      486.37     89.20 o 
 -10   3  16      131.26      172.80    123.17 o 
  -9   3  16     2159.86     2126.02    175.42 o 
  -8   3  16      247.10      178.61    100.30 o 
  -7   3  16       18.11      -28.85     83.00 o 
  -6   3  16     1554.93     1433.89    146.09 o 
  -5   3  16     5456.26     5153.07    411.82 o 
  -4   3  16      167.83      152.45     88.13 o 
  -3   3  16      436.80      394.72     99.94 o 
  -2   3  16      391.55      396.49     98.93 o 
  -1   3  16     1842.44     1905.47    156.54 o 
   0   3  16     5095.04     5037.41    311.44 o 
   1   3  16     1450.14     1615.33    145.66 o 
   2   3  16     1698.38     1699.94    145.37 o 
   3   3  16     1855.54     1968.89    108.91 o 
   4   3  16      646.02      670.47     80.30 o 
   5   3  16     2242.21     2273.18    135.56 o 
   6   3  16       33.37       50.09     72.05 o 
   7   3  16       31.58       62.88     73.58 o 
 -12   4  16      940.37      982.12    148.70 o 
 -11   4  16     2736.98     2986.23    210.54 o 
 -10   4  16       35.40      104.47    106.16 o 
  -9   4  16     2989.99     2909.20    204.03 o 
  -8   4  16     6183.93     6025.19    388.51 o 
  -7   4  16     1794.88     1834.88    195.66 o 
  -6   4  16       75.46       15.90     84.04 o 
  -5   4  16      166.57      159.98     93.23 o 
  -4   4  16      636.55      714.23    119.50 o 
  -3   4  16      269.06      328.11     99.74 o 
  -2   4  16       27.11       91.98     89.23 o 
  -1   4  16      868.85      670.91    113.85 o 
   0   4  16     3077.25     3011.67    193.47 o 
   1   4  16     1008.19      972.12    126.39 o 
   2   4  16      529.50      501.76    106.47 o 
   3   4  16      242.89      248.93     67.16 o 
   4   4  16     1620.48     1654.64    101.49 o 
   5   4  16     2289.30     2552.58    211.69 o 
   6   4  16      679.85      893.64     99.72 o 
   7   4  16       32.17        6.07     72.93 o 
 -12   5  16      177.09       80.02    109.79 o 
 -11   5  16      270.43      247.93    116.90 o 
 -10   5  16      236.59      330.89    119.35 o 
  -9   5  16     1310.16     1336.08    157.50 o 
  -8   5  16     2275.44     2160.43    183.08 o 
  -7   5  16       49.70       93.78    105.02 o 
  -6   5  16       62.40       -2.14     90.32 o 
  -5   5  16       39.09      -69.33     86.86 o 
  -4   5  16      400.10      457.56    110.92 o 
  -3   5  16     1122.80      883.84    184.41 o 
  -2   5  16      144.63       43.73     89.06 o 
  -1   5  16     1245.17     1112.45    136.78 o 
   0   5  16     1606.10     1609.00    152.61 o 
   1   5  16       85.96       55.23     89.13 o 
   2   5  16      355.80      313.90    100.65 o 
   3   5  16        5.33      -38.59     68.67 o 
   4   5  16      689.93      853.71    127.48 o 
   5   5  16     1745.94     2016.11    221.29 o 
   6   5  16        7.39       10.30     90.21 o 
 -11   6  16      219.50      245.66    120.65 o 
 -10   6  16      319.14      458.89    320.30 o 
  -9   6  16      458.57      411.95    123.28 o 
  -8   6  16      140.91       91.01    107.03 o 
  -7   6  16      796.39      908.39    142.15 o 
  -6   6  16     1092.42     1108.97    147.65 o 
  -5   6  16      583.16      586.46    125.90 o 
  -4   6  16     2555.99     2152.57    178.77 o 
  -3   6  16     2486.31     2566.23    507.86 o 
  -2   6  16       31.51        8.97    122.67 o 
  -1   6  16      137.53       56.22     92.84 o 
   0   6  16      583.39      566.78    118.22 o 
   1   6  16     1166.34     1305.88    149.92 o 
   2   6  16      233.77      149.93    102.14 o 
   3   6  16        2.13      -24.60     78.28 o 
   4   6  16      697.51      795.31    163.33 o 
   5   6  16      409.77      434.07    115.50 o 
 -10   7  16      366.31      224.97    117.32 o 
  -9   7  16       34.68       48.32    105.91 o 
  -8   7  16        4.22       15.00    109.33 o 
  -7   7  16      386.30      464.23    129.69 o 
  -6   7  16     2232.00     2088.80    189.15 o 
  -5   7  16     4297.50     4772.86    273.70 o 
  -4   7  16      123.52      176.70    115.73 o 
  -3   7  16     4060.30     4518.09    268.56 o 
  -2   7  16     1465.03     1708.30    176.86 o 
  -1   7  16       68.69      -17.26    142.65 o 
   0   7  16      514.58      507.89    124.79 o 
   1   7  16     1952.25     1965.85    182.46 o 
   2   7  16       44.12      122.78     89.82 o 
   3   7  16     1001.97     1071.63    165.06 o 
   4   7  16      341.86      333.48     99.51 o 
  -9   8  16      284.24      182.08    127.47 o 
  -8   8  16      154.23      129.24    122.29 o 
  -7   8  16      364.61      372.99    135.25 o 
  -6   8  16     1052.01     1140.66    165.75 o 
  -5   8  16     2209.69     2232.85    206.31 o 
  -4   8  16        1.75     -125.23    107.68 o 
  -3   8  16      856.68     1220.37    170.01 o 
  -2   8  16       23.90      106.41    118.12 o 
  -1   8  16     1533.87     1654.57    227.39 o 
   0   8  16     3155.33     3556.46    520.47 o 
   1   8  16      477.28      440.04    114.49 o 
   2   8  16       29.45       67.34     94.96 o 
   3   8  16      366.05      346.62    143.64 o 
  -7   9  16      611.07      689.72    158.40 o 
  -6   9  16      287.60      527.47    153.26 o 
  -5   9  16       42.58      -28.11    123.12 o 
  -4   9  16       32.58       15.49    147.39 o 
  -3   9  16      102.54      229.52    135.07 o 
  -2   9  16       47.85       -6.14    117.21 o 
  -1   9  16      134.03      152.61    126.11 o 
   0   9  16      508.23      457.91    205.09 o 
   1   9  16        8.76      -96.05     93.27 o 
  -4  10  16      556.05      932.00    185.54 o 
  -3  10  16       74.61      182.19    145.05 o 
  -2  10  16       24.82       39.90    133.44 o 
 -12   1  17      335.06      210.58     91.28 o 
 -11   1  17       35.71       49.06    109.50 o 
 -10   1  17      683.73      723.06    140.61 o 
  -9   1  17     3174.54     3220.30    216.72 o 
  -8   1  17      503.37      556.84    122.12 o 
  -7   1  17       30.49       53.06     97.72 o 
  -6   1  17      574.21      610.02    120.97 o 
  -5   1  17       35.91      -26.87     88.34 o 
  -4   1  17        8.62      -34.02     89.08 o 
  -3   1  17      219.60      201.24     89.99 o 
  -2   1  17     1231.82     1050.78    127.52 o 
  -1   1  17     1032.00     1163.12    189.45 o 
   0   1  17      208.80      109.20     88.28 o 
   1   1  17      228.27      242.95     95.31 o 
   2   1  17        7.24       45.27     81.58 o 
   3   1  17      873.71      914.52     86.09 o 
   4   1  17     1942.98     2039.92    114.89 o 
   5   1  17      460.10      621.63     81.15 o 
   6   1  17      717.43      891.76    128.12 o 
 -11   2  17      474.56      272.09    123.35 o 
 -10   2  17      145.13      130.60    106.67 o 
  -9   2  17       57.18       53.62    131.55 o 
  -8   2  17     3910.22     3706.54    267.55 o 
  -7   2  17     1714.90     1537.65    156.84 o 
  -6   2  17       33.93      100.15     98.20 o 
  -5   2  17      446.56      435.17    109.61 o 
  -4   2  17     1337.15     1230.27    139.61 o 
  -3   2  17     4105.07     3891.57    222.48 o 
  -2   2  17      986.98     1157.10    133.29 o 
  -1   2  17       19.28       24.33     81.99 o 
   0   2  17     1372.89     1262.79    134.80 o 
   1   2  17      171.03      150.94     85.75 o 
   2   2  17       12.54       86.78     87.76 o 
   3   2  17      138.94      209.18     67.34 o 
   4   2  17      113.43       92.21     64.80 o 
   5   2  17     1158.26     1292.16    117.34 o 
 -11   3  17       68.92      -44.84    105.34 o 
 -10   3  17      402.17      391.50    123.39 o 
  -9   3  17      235.73      213.58    115.45 o 
  -8   3  17        7.74       13.34     98.16 o 
  -7   3  17      794.17      645.30    126.55 o 
  -6   3  17      990.15      862.82    133.85 o 
  -5   3  17       43.96        0.72     96.55 o 
  -4   3  17      161.95      152.16     96.69 o 
  -3   3  17       23.65        8.19     86.23 o 
  -2   3  17     1735.23     1642.03    152.50 o 
  -1   3  17     1144.59      906.85    127.35 o 
   0   3  17      300.86      296.51    103.16 o 
   1   3  17      266.29      208.44     94.86 o 
   2   3  17        1.33       34.46     87.23 o 
   3   3  17     1160.25     1162.32     94.17 o 
   4   3  17      672.59      898.93     89.46 o 
   5   3  17       55.85       64.40     75.35 o 
 -11   4  17      364.11      382.96    129.55 o 
 -10   4  17       11.55       11.61    111.77 o 
  -9   4  17      353.87      295.89    117.90 o 
  -8   4  17      336.24      454.86    122.75 o 
  -7   4  17       32.42      -80.46     92.70 o 
  -6   4  17      177.16      173.52    101.46 o 
  -5   4  17      937.45      872.40    135.92 o 
  -4   4  17       39.69      -61.00     86.16 o 
  -3   4  17     1582.78     1527.23    157.69 o 
  -2   4  17     3321.10     2892.10    200.83 o 
  -1   4  17        2.91       -8.06     87.17 o 
   0   4  17     1154.21     1132.44    140.25 o 
   1   4  17       72.22       65.63     94.35 o 
   2   4  17       34.11       27.17     88.32 o 
   3   4  17      199.99      207.76     96.30 o 
   4   4  17      105.50      143.33     95.45 o 
   5   4  17      649.95      855.52    285.19 o 
 -10   5  17     3003.60     3367.72    234.83 o 
  -9   5  17     1172.21     1259.30    162.74 o 
  -8   5  17       50.47       92.11    117.32 o 
  -7   5  17      574.75      491.34    125.79 o 
  -6   5  17      659.83      483.69    123.91 o 
  -5   5  17       14.76       -8.80     98.27 o 
  -4   5  17       16.51     -103.56     91.95 o 
  -3   5  17      176.70      155.23    104.37 o 
  -2   5  17     1333.74     1413.44    158.13 o 
  -1   5  17     1708.13     1815.94    168.73 o 
   0   5  17       39.83        2.38     90.09 o 
   1   5  17       13.87      -40.98     85.77 o 
   2   5  17       64.99      -27.81     89.31 o 
   3   5  17      427.00      368.32    109.91 o 
   4   5  17     1154.84     1566.82    211.25 o 
  -9   6  17      208.00      283.06    126.34 o 
  -8   6  17      327.46      326.79    122.84 o 
  -7   6  17     1109.63     1191.48    206.00 o 
  -6   6  17      113.14       95.54    111.51 o 
  -5   6  17      159.55      114.26    154.95 o 
  -4   6  17      259.96      202.40    113.38 o 
  -3   6  17      682.01      728.72    135.49 o 
  -2   6  17     1822.15     1700.72    297.59 o 
  -1   6  17      119.25      226.63    114.53 o 
   0   6  17      658.37      465.75    124.02 o 
   1   6  17      461.73      373.16    116.92 o 
   2   6  17      132.15       29.93     97.97 o 
   3   6  17      427.61      667.83    185.43 o 
  -8   7  17      169.97      100.46    120.73 o 
  -7   7  17       22.95      -21.92    112.74 o 
  -6   7  17      374.29      563.49    140.21 o 
  -5   7  17       16.79     -123.16    104.88 o 
  -4   7  17      258.54      312.15    126.22 o 
  -3   7  17     1629.97     1803.81    265.67 o 
  -2   7  17      581.36      859.06    152.95 o 
  -1   7  17      417.83      501.52    135.39 o 
   0   7  17      164.24      136.96    112.30 o 
   1   7  17      249.73      239.79    172.00 o 
   2   7  17     1009.44      994.48    150.15 o 
  -6   8  17      485.32      380.69    147.87 o 
  -5   8  17      109.68       36.05    123.81 o 
  -4   8  17      397.68      466.99    146.56 o 
  -3   8  17      236.32      243.30    133.54 o 
  -2   8  17      712.83      761.27    159.80 o 
  -1   8  17       71.98       42.02    116.05 o 
   0   8  17        6.92        7.89    118.89 o 
 -10   0  18      258.39      192.88    163.63 o 
  -9   0  18      623.56      945.87    207.00 o 
  -8   0  18      511.75      625.45    186.03 o 
  -7   0  18        9.21       57.91    153.34 o 
  -6   0  18       51.14       31.27    136.59 o 
  -5   0  18      244.76      247.55    150.93 o 
  -4   0  18     3416.81     2840.75    288.13 o 
  -3   0  18     3434.44     3156.93    299.83 o 
  -2   0  18     1765.47     1978.48    239.28 o 
  -1   0  18      147.08      111.78    137.00 o 
   0   0  18     1191.16     1051.17    195.11 o 
   1   0  18     1885.91     1763.41    232.62 o 
   2   0  18      384.18      579.67    163.84 o 
   3   0  18      696.58      866.17    184.62 o 
 -10   1  18     2939.66     2952.58    223.06 o 
  -9   1  18     3257.97     3062.70    255.04 o 
  -8   1  18      141.21      117.12    108.68 o 
  -7   1  18      499.63      642.98    130.44 o 
  -6   1  18      782.96      750.83    131.97 o 
  -5   1  18        8.92        6.24     91.77 o 
  -4   1  18       10.70       77.13     92.64 o 
  -3   1  18     2265.25     2015.18    273.74 o 
  -2   1  18     1168.37     1269.96    146.19 o 
  -1   1  18      415.62      287.27    101.98 o 
   0   1  18     1705.28     1669.79    156.93 o 
   1   1  18      104.65       95.39     91.31 o 
   2   1  18     1748.12     1886.24    166.03 o 
   3   1  18      983.53     1038.10    137.11 o 
  -9   2  18       17.59       19.91    109.86 o 
  -8   2  18      148.12       47.10    144.16 o 
  -7   2  18      339.83      370.78    141.14 o 
  -6   2  18      140.46       67.37    105.89 o 
  -5   2  18      240.36      217.34    107.95 o 
  -4   2  18      295.48      200.42    105.50 o 
  -3   2  18        1.03      -62.49     85.97 o 
  -2   2  18       60.17       23.15     92.47 o 
  -1   2  18       15.80      -24.36     89.20 o 
   0   2  18       98.94      -33.99     87.10 o 
   1   2  18       39.30       47.63     89.39 o 
   2   2  18      415.90      423.18    111.26 o 
   3   2  18      471.29      331.70    109.39 o 
  -9   3  18     1938.77     1710.69    176.52 o 
  -8   3  18     1354.97     1364.87    164.96 o 
  -7   3  18      627.76      520.15    128.50 o 
  -6   3  18     1755.25     1683.16    169.96 o 
  -5   3  18     3184.25     3069.05    215.67 o 
  -4   3  18      915.96      950.18    142.11 o 
  -3   3  18      756.56      816.99    136.02 o 
  -2   3  18      302.26      270.12    104.08 o 
  -1   3  18      436.55      392.52    112.21 o 
   0   3  18      216.22      231.94    101.65 o 
   1   3  18      346.23      366.45    112.64 o 
   2   3  18     1930.97     1940.70    169.02 o 
  -8   4  18      323.21      277.09    123.49 o 
  -7   4  18      375.42      369.43    172.61 o 
  -6   4  18        6.49      -34.12    141.34 o 
  -5   4  18     2524.12     3054.23    325.26 o 
  -4   4  18     2199.94     2096.81    184.29 o 
  -3   4  18      542.24      427.07    117.10 o 
  -2   4  18      256.35      380.26    113.85 o 
  -1   4  18      819.45      845.05    138.52 o 
   0   4  18      416.93      313.28    112.43 o 
   1   4  18     1203.00     1061.91    145.28 o 
   2   4  18     2602.55     3068.80    216.38 o 
  -7   5  18       14.96       39.51    112.75 o 
  -6   5  18        1.68     -124.09    100.46 o 
  -5   5  18      300.78      308.37    119.82 o 
  -4   5  18      335.94      274.70    114.53 o 
  -3   5  18      261.57      168.38    108.14 o 
  -2   5  18      459.57      632.74    133.01 o 
  -1   5  18       31.65       42.00    101.14 o 
   0   5  18      565.79      753.02    139.99 o 
   1   5  18     1062.28     1125.53    151.79 o 
  -5   6  18      750.24      827.61    151.27 o 
  -4   6  18      195.91      157.81    120.55 o 
  -3   6  18     1481.98     1599.44    177.83 o 
  -2   6  18     2065.15     2229.66    283.04 o 
  -1   6  18      204.63      263.73    124.27 o 
  -6   1  19     1477.43     1522.15    230.72 o 
  -5   1  19     1422.20     1155.25    155.36 o 
  -4   1  19     1035.39      971.47    146.83 o 
  -3   1  19      145.60      112.32     99.79 o 
  -2   1  19      112.08       89.12    102.54 o 
  -1   1  19      479.49      469.82    118.91 o 
  -5   2  19     2337.07     2414.10    197.20 o 
  -4   2  19       27.81      143.60    106.27 o 
  -3   2  19     1369.58     1390.81    159.22 o 
  -2   2  19       70.76       54.20    101.20 o 
  -1   2  19      648.20      688.67    131.73 o 
  -4   3  19      546.53      436.16    126.95 o 
  -3   3  19       21.72       22.92    103.11 o 
                                                 
